# Supplementary material for: MAP1LC3C repression reduces CIITA- and HLA class II expression in non-small cell lung cancer
Source: PLoS One. 2025 Feb 10;20(2):e0316716. doi: 10.1371/journal.pone.0316716 (PMC11809862; doi:10.1371/journal.pone.0316716)
Supplement: S1 Data — (XLSX) [file pone.0316716.s004.xlsx]

## Sheet: Fig 1
Fig 1A			Fig 1B										Fig 1C											Fig 1D										Fig 1E															Fig 1F
			Myeloid cells										Lymphoid cells											HLA class 1 and related genes										HLA class II and related genes															Checkpoints on APC/tumor ce;lls
Normal (n=49)	Cancer (n=501)			MAP1LC3C	Neutrophils	Monocytes	DCs resting	DCs activated	M0	M1	M2			MAP1LC3C	CD4 T cells naive	CD4 T cells memory resting	CD4 T cells memory activated	CD8 T cells	B cells naive	B cells memory	NK cells resting	NK cells activated			MAP1LC3C	HLA-A	HLA-B	HLA-C	HLA-E	HLA-F	NLRC5	B2M			MAP1LC3C	HLA-DPA1	HLA-DPB1	HLA-DQA1	HLA-DQA2	HLA-DRA	HLA-DRB1	HLA-DRB5	HLA-DMA	HLA-DMB	HLA-DOA	HLA-DOB	CIITA
18.02	18.05		TCGA-66-2756-01A	2.13595	-0.091046	-0.507048	-1.83483	-1.1198	-0.595305	-0.46542	-0.55199		TCGA-66-2756-01A	2.13595	-0.75867	-0.224687	-0.76124	-0.47781	-0.91173	-0.53889	-0.268812	-0.23424		TCGA-66-2756-01A	2.13595	0.0962771	-1.02542	-0.97331	-1.5278	-1.0377	-0.46693	-0.52386		TCGA-66-2756-01A	2.13595	-0.57556	-1.06788	-0.218425	-1.25854	-0.423891	-0.474357	-0.931105	-0.717085	0.0406566	-0.834783	-1.13124	-1.39642		TCGA-66-2756-01A
18.01	18.01		TCGA-22-4596-01A	2.12325	1.9022	1.91762	2.45293	2.0136	1.68217	1.66507	2.11513		TCGA-22-4596-01A	2.12325	1.72316	1.4934	1.89539	1.41125	1.52527	1.59238	1.36009	1.37994		TCGA-22-4596-01A	2.12325	0.538895	0.802314	0.369169	0.906637	0.701811	0.41431	1.12635		TCGA-22-4596-01A	2.12325	1.5378	1.76888	1.98412	1.48259	1.76604	1.70834	1.02212	1.71073	1.72869	1.37639	0.909653	1.37419		TCGA-22-4596-01A
17.74	17.42		TCGA-56-8623-01A	1.93589	2.3564	2.34938	1.82678	1.03164	2.35411	1.09555	2.01482		TCGA-56-8623-01A	1.93589	1.28847	1.20728	0.0686661	1.211	0.637293	0.682287	1.7578	1.4281		TCGA-56-8623-01A	1.93589	1.06582	1.26821	1.26415	2.12385	1.31934	0.611183	1.65678		TCGA-56-8623-01A	1.93589	1.92015	2.27083	1.7645	1.75032	2.02209	2.08272	2.71533	2.27287	1.75682	1.94422	0.635971	1.64433		TCGA-56-8623-01A
17.72	16.14		TCGA-98-A53C-01A	1.5294	1.3589	1.56668	1.39665	1.17493	1.35511	1.3169	1.49556		TCGA-98-A53C-01A	1.5294	1.77658	1.83402	1.45262	1.67826	2.22742	2.2131	2.15725	1.78543		TCGA-NC-A5HJ-01A	1.5294	0.486202	1.0711	1.01555	1.66402	1.4585	1.52992	0.939721		TCGA-98-A53C-01A	1.5294	1.1485	1.59396	1.23112	1.37634	1.24719	1.2492	1.90994	1.73517	1.27151	1.68369	1.61341	1.8729		TCGA-98-A53C-01A
17.41	16.14		TCGA-NC-A5HJ-01A	1.5294	1.01651	1.20936	1.21697	1.26133	1.33133	1.22698	1.3982		TCGA-NC-A5HJ-01A	1.5294	1.23262	1.35715	1.14198	1.46465	0.846131	0.766207	1.44136	1.62696		TCGA-98-A53C-01A	1.5294	0.475664	0.900868	0.826607	1.67754	1.24106	1.47367	1.5782		TCGA-NC-A5HJ-01A	1.5294	1.73245	1.83733	0.842062	1.86082	1.66497	1.06554	1.37725	1.90626	1.48955	1.23611	0.706346	1.54735		TCGA-NC-A5HJ-01A
17.39	16.01		TCGA-37-3792-01A	1.48812	2.73723	2.68118	1.56271	2.20535	1.97651	2.47898	2.2656		TCGA-37-3792-01A	1.48812	1.02135	1.04651	1.81425	1.22435	0.303481	0.423293	1.67134	1.62386		TCGA-37-3792-01A	1.48812	1.76136	1.67139	2.06964	0.947211	1.89338	0.498684	2.43277		TCGA-37-3792-01A	1.48812	1.23192	0.98554	1.35662	-1.36904	1.26741	1.99796	2.3602	1.40114	1.66539	0.501275	-0.333648	0.252093		TCGA-37-3792-01A
17.37	15.99		TCGA-63-A5MN-01A	1.48177	0.922172	1.40504	1.71789	1.70595	1.48891	1.45063	1.48966		TCGA-63-A5MN-01A	1.48177	1.90043	1.83402	1.93943	1.78506	1.26052	1.53451	1.32723	1.44986		TCGA-63-A5MN-01A	1.48177	2.01429	2.03873	2.47736	1.97508	2.44132	2.00804	1.86305		TCGA-63-A5MN-01A	1.48177	1.77416	1.72325	2.2163	-0.361832	1.68518	1.99089	2.18897	1.76776	1.53879	1.89078	1.86363	2.26771		TCGA-63-A5MN-01A
17.35	15.93		TCGA-60-2714-01A	1.46271	0.537848	0.475582	0.261409	0.325732	0.311521	0.678217	0.516041		TCGA-60-2714-01A	1.46271	0.0985564	0.361179	0.933345	0.556836	0.088065	0.209153	0.479929	0.710345		TCGA-60-2714-01A	1.46271	1.13959	0.936706	0.896217	0.500898	0.884459	0.648682	0.281603		TCGA-60-2714-01A	1.46271	0.446361	0.871462	-0.0238979	1.04486	0.883329	0.147253	0.60991	0.790115	0.884674	0.821929	-0.13816	0.626126		TCGA-60-2714-01A
17.27	15.75		TCGA-96-7545-01A	1.40555	0.953617	0.790363	1.14074	0.759815	0.653439	0.210156	0.83763		TCGA-96-7545-01A	1.40555	0.559953	0.760385	0.441892	0.623587	0.869153	0.760419	0.934707	0.533236		TCGA-96-7545-01A	1.40555	-0.49388	-0.0488391	-0.06838	0.703767	-0.43757	-0.74818	0.301248		TCGA-96-7545-01A	1.40555	0.960797	0.719357	0.66636	1.01511	0.943973	0.648779	0.603568	0.88788	0.729937	0.942174	0.448303	0.619199		TCGA-96-7545-01A
17.18	15.74		TCGA-52-7812-01A	1.40237	-0.042132	0.594688	0.119845	0.728207	0.846697	0.984878	0.232807		TCGA-52-7812-01A	1.40237	0.547811	0.629587	1.10257	0.850542	-0.10104	0.303201	0.538722	0.986885		TCGA-52-7812-01A	1.40237	1.99321	1.8237	1.3636	0.730816	1.0932	0.901804	-0.18006		TCGA-52-7812-01A	1.40237	1.07203	1.30496	0.942463	0.713371	1.072	1.05848	1.85921	1.71073	1.06754	1.34299	0.1668	1.60277		TCGA-52-7812-01A
17.17	15.69		TCGA-46-3766-01A	1.3865	1.27505	1.51776	2.24603	1.75652	1.62568	1.19239	1.93811		TCGA-46-3766-01A	1.3865	1.57503	1.4934	1.26021	1.3979	1.88868	1.90057	1.5503	1.16555		TCGA-46-3766-01A	1.3865	0.939359	1.12486	0.627721	1.4882	0.797484	-0.36381	1.61749		TCGA-46-3766-01A	1.3865	1.51694	1.67762	1.38799	1.11285	1.81321	1.65183	2.16361	1.6537	1.49659	1.25615	1.88709	0.598419		TCGA-46-3766-01A
17.16	15.54		TCGA-56-A49D-01A	1.33886	0.607725	0.626592	0.593541	0.825138	0.573163	0.78428	0.896637		TCGA-56-A49D-01A	1.33886	0.77851	0.904808	0.898572	0.75709	0.283748	0.129574	0.625181	0.671506		TCGA-56-A49D-01A	1.33886	0.307048	0.3185	0.060896	0.893112	0.397397	1.09868	0.075327		TCGA-56-A49D-01A	1.33886	0.863471	0.962725	0.553409	0.577377	0.701396	0.401548	0.565518	0.920468	0.71587	1.20271	0.158981	1.11098		TCGA-56-A49D-01A
17.15	15.53		TCGA-33-4533-01A	1.33569	-0.513803	-0.328388	0.149791	-0.58879	-0.253387	-1.07182	-0.50773		TCGA-33-4533-01A	1.33569	-0.518258	-0.370472	-0.52015	-0.7101	-0.42499	-0.17138	-0.851551	-0.93491		TCGA-33-4533-01A	1.33569	0.180585	0.0945129	0.130506	-1.02739	-0.35059	-0.9263	-0.64173		TCGA-33-4533-01A	1.33569	-0.99267	-0.261721	-0.21215	0.760118	-0.336294	-0.431974	-0.284259	-0.855584	-0.606423	-0.881545	-0.536955	-1.22326		TCGA-33-4533-01A
17.14	15.52		TCGA-85-A4PA-01A	1.33251	0.398094	0.826521	1.20336	1.38776	0.32936	1.13475	1.0353		TCGA-85-A4PA-01A	1.33251	3.55903	2.78775	2.25702	2.58607	4.2599	3.69761	2.11056	2.14742		TCGA-85-A4PA-01A	1.33251	1.10798	1.03526	1.04538	2.02918	2.00644	2.32679	0.586105		TCGA-85-A4PA-01A	1.33251	1.34315	2.07309	1.13072	2.02231	1.48977	1.02316	1.57384	2.45211	2.41797	2.23147	3.52919	3.20972		TCGA-85-A4PA-01A
17.09	15.49		TCGA-63-6202-01A	1.32298	1.14927	1.47735	1.35853	1.34351	1.03698	1.2754	1.26838		TCGA-63-6202-01A	1.32298	0.870789	1.1664	1.31816	1.22435	0.324858	0.611389	1.4673	1.36907		TCGA-63-6202-01A	1.32298	0.696973	0.936706	0.239894	0.717292	0.49307	0.564308	0.645041		TCGA-63-6202-01A	1.32298	1.66988	1.5027	1.60135	-1.14805	1.39544	1.41873	0.888941	1.21376	1.36998	1.40311	0.268454	1.33956		TCGA-63-6202-01A
17.06	15.48		TCGA-34-2608-01A	1.31981	1.10385	1.23914	1.70428	1.12647	1.17672	0.694357	1.41		TCGA-34-2608-01A	1.31981	0.997066	0.724961	0.309756	0.75709	1.2819	1.18002	0.86554	0.415163		TCGA-34-2608-01A	1.31981	0.370279	0.6948	0.617777	0.893112	0.336514	-0.19506	1.0183		TCGA-34-2608-01A	1.31981	1.48914	1.19849	0.496933	1.47834	1.47629	0.832437	1.23773	1.20561	1.36295	1.08914	1.25371	0.466815		TCGA-34-2608-01A
17.05	15.34		TCGA-66-2755-01A	1.27535	1.55631	1.58157	1.62533	2.45189	1.77136	2.18616	1.25658		TCGA-66-2755-01A	1.27535	0.712943	0.964757	1.67516	0.717039	0.742535	0.824083	0.62864	0.502164		TCGA-66-2755-01A	1.27535	0.675896	0.748557	0.786829	0.203355	0.936645	-0.11068	0.674509		TCGA-66-2755-01A	1.27535	1.03727	1.08441	1.51977	1.08735	1.37522	1.58826	1.66262	1.07526	1.39108	1.12254	0.870556	1.78978		TCGA-66-2755-01A
17.04	15.18		TCGA-22-1005-01A	1.22454	0.806875	1.09026	0.939284	1.39619	1.31646	1.68582	1.30674		TCGA-22-1005-01A	1.22454	2.06799	1.99752	1.88611	1.95861	2.63194	2.46775	1.96877	2.01692		TCGA-22-1005-01A	1.22454	1.71921	1.76994	1.49287	2.04271	1.77161	1.29555	1.62731		TCGA-22-1005-01A	1.22454	1.61427	1.43425	1.46957	0.551878	1.35501	1.56	0.717717	1.94699	1.37702	1.63692	2.74724	1.68589		TCGA-22-1005-01A
16.86	15.17		TCGA-21-5784-01A	1.22136	0.932654	0.832901	0.988287	0.768243	0.525592	0.486843	1.04415		TCGA-21-5784-01A	1.22136	0.516242	0.481077	0.272665	0.623587	1.00893	1.10912	1.17679	0.749185		TCGA-21-5784-01A	1.22136	1.19228	1.12486	0.945938	1.31238	0.458279	-0.97317	1.11653		TCGA-21-5784-01A	1.22136	0.93299	1.28215	0.522033	1.1001	0.856376	0.959584	0.514785	1.03453	0.568167	0.501275	0.784541	-0.0457483		TCGA-21-5784-01A
16.84	15.14		TCGA-60-2715-01A	1.21183	1.51089	1.69004	1.80773	1.55001	1.51269	1.20392	1.72864		TCGA-60-2715-01A	1.21183	1.2909	1.10509	1.19993	0.984044	1.17337	1.08742	1.27536	1.10185		TCGA-60-2715-01A	1.21183	0.686434	0.927747	1.13488	1.55582	0.884459	0.517434	0.753091		TCGA-60-2715-01A	1.21183	1.44743	1.33538	1.40054	0.49663	1.17981	1.58119	1.77043	1.40114	1.27855	1.21607	0.370108	1.11791		TCGA-60-2715-01A
16.68	15.13		TCGA-60-2697-01A	1.20866	1.46197	1.3391	1.10263	1.31822	1.03401	1.38607	1.22413		TCGA-60-2697-01A	1.20866	2.15784	1.86127	1.76557	1.85181	2.5415	2.62691	1.83216	1.71086		TCGA-60-2697-01A	1.20866	0.907743	0.954625	1.06527	1.36647	1.18887	1.06118	0.969189		TCGA-60-2697-01A	1.20866	1.48914	1.70043	0.923638	1.38059	1.06526	1.10086	1.0348	1.44188	1.08161	1.9175	2.02002	1.81056		TCGA-60-2697-01A
16.65	15.04		TCGA-39-5011-01A	1.18008	0.647905	1.36037	1.05363	0.80828	1.80109	1.66507	1.19757		TCGA-39-5011-01A	1.18008	0.708086	1.23453	1.46421	1.30445	0.609339	0.685181	1.30303	1.67357		TCGA-O2-A52Q-01A	1.18008	1.92998	1.85058	1.2741	1.38	2.14561	0.517434	0.379829		TCGA-O2-A52Q-01A	1.18008	1.50304	1.63199	1.60135	1.51659	1.45608	1.26333	1.05382	1.40114	1.44032	1.02234	1.33973	1.30493		TCGA-O2-A52Q-01A
16.65	15.04		TCGA-O2-A52Q-01A	1.18008	1.00952	1.42205	1.16524	1.45308	1.1232	1.25234	1.21233		TCGA-O2-A52Q-01A	1.18008	0.9145	1.09692	1.3993	0.984044	0.028867	0.201918	0.867269	1.0568		TCGA-39-5011-01A	1.18008	2.29883	1.59971	2.00998	1.51524	1.59766	1.44555	0.733445		TCGA-39-5011-01A	1.18008	1.55866	1.51791	1.03659	0.398884	1.36848	1.65183	0.660643	1.90626	1.67242	1.04906	0.542137	0.820069		TCGA-39-5011-01A
16.5	14.98		TCGA-98-A53H-01A	1.16102	1.15102	1.20724	1.33403	1.2529	1.00725	1.13014	1.41		TCGA-98-A53H-01A	1.16102	1.89558	1.39802	1.08634	1.33115	2.09258	1.86585	1.44309	1.30537		TCGA-98-A53H-01A	1.16102	0.475664	0.676881	0.438779	1.01483	0.849669	1.03305	0.56646		TCGA-98-A53H-01A	1.16102	0.814808	1.0692	0.453007	0.981109	0.68792	0.662907	0.654301	1.14858	0.905774	0.942174	1.14424	1.61662		TCGA-98-A53H-01A
16.49	14.96		TCGA-34-5234-01A	1.15467	1.75371	2.07076	2.13441	2.12738	1.63757	1.72962	2.03252		TCGA-34-5234-01A	1.15467	1.41475	1.28903	1.59634	1.43795	1.21941	1.235	1.61082	1.25721		TCGA-98-7454-01A	1.15467	-0.0723393	0.372258	0.309504	0.527947	0.466977	-0.22318	2.53099		TCGA-34-5234-01A	1.15467	1.44047	1.49509	1.14327	0.118397	2.04905	2.00502	1.85287	1.66999	2.38984	1.1025	1.63687	0.182827		TCGA-34-5234-01A
16.45	14.96		TCGA-98-7454-01A	1.15467	1.76419	1.73684	1.36942	1.54791	1.41755	1.5175	1.54572		TCGA-98-7454-01A	1.15467	1.04321	1.28903	1.18834	1.2911	1.43647	1.47952	1.16123	1.2308		TCGA-34-5234-01A	1.15467	1.57167	1.22341	1.94037	1.3259	1.56287	0.845555	1.12635		TCGA-98-7454-01A	1.15467	1.48219	0.787804	1.00521	1.1426	1.25393	0.931329	1.50408	1.34411	1.13788	1.36303	1.13642	1.41575		TCGA-98-7454-01A
16.44	14.94		TCGA-85-A510-01A	1.14832	-0.524284	-0.0476367	0.163403	0.418449	-0.0749947	0.281634	0.495389		TCGA-85-A510-01A	1.14832	0.559953	0.624137	1.10953	0.663638	0.303481	0.177321	0.319114	0.45711		TCGA-85-A510-01A	1.14832	-0.746805	-0.478895	-0.67498	-0.74337	0.032099	0.058064	0.134263		TCGA-85-A510-01A	1.14832	0.606253	0.582462	0.302406	0.785617	0.283625	0.316783	1.0348	0.651616	0.385297	0.474554	-0.536955	0.286725		TCGA-85-A510-01A
16.44	14.86		TCGA-34-5241-01A	1.12292	1.38686	1.37101	1.16524	1.03586	1.08753	0.092565	1.12972		TCGA-34-5241-01A	1.12292	0.547811	0.794447	0.798891	0.837191	0.017356	0.087614	1.47767	0.972903		TCGA-66-2800-01A	1.12292	0.0330459	0.103472	-0.16782	0.149257	-0.3332	-1.23567	0.094972		TCGA-34-5241-01A	1.12292	0.515879	0.787804	0.848337	-0.714567	1.05179	0.881883	0.248437	0.480528	0.926875	0.260785	0.0573274	-0.0111156		TCGA-34-5241-01A
16.37	14.86		TCGA-66-2800-01A	1.12292	1.32047	1.24765	1.25508	0.658669	1.04887	0.945681	1.09431		TCGA-66-2800-01A	1.12292	0.110698	0.0832335	-0.211833	-0.1	0.684981	0.38278	0.355427	0.057836		TCGA-34-5241-01A	1.12292	1.04474	0.981504	1.34371	1.50172	0.875762	0.751806	1.99075		TCGA-66-2800-01A	1.12292	0.919086	0.795409	0.70401	0.577377	0.950711	0.564014	1.26944	0.814557	0.969075	0.748446	0.119883	0.00966397		TCGA-66-2800-01A
16.37	14.84		TCGA-60-2704-01A	1.11656	1.67685	1.57519	1.67161	1.40251	1.70001	0.943375	1.53096		TCGA-60-2704-01A	1.11656	1.04806	0.91162	0.64821	0.877242	1.17008	1.35509	0.958916	0.659077		TCGA-60-2704-01A	1.11656	-0.673035	0.0228369	0.120562	0.095158	-0.07227	0.489309	0.595928		TCGA-60-2704-01A	1.11656	1.31534	0.749778	1.28132	0.26714	1.01136	0.8395	0.590885	0.871586	0.933908	1.34967	0.894014	1.29107		TCGA-60-2704-01A
16.33	14.81		TCGA-66-2767-01A	1.10704	1.25933	1.45821	1.80773	1.73755	1.41161	1.55439	1.68438		TCGA-66-2767-01A	1.10704	1.81787	1.46615	1.62184	1.74501	1.70944	1.5374	1.97049	1.70775		TCGA-66-2767-01A	1.10704	1.05528	1.16965	1.33377	1.23123	1.4324	1.04243	1.18529		TCGA-66-2767-01A	1.10704	1.80892	1.67001	1.37544	1.40609	1.6717	1.47524	1.14261	1.62926	1.83419	1.21607	1.23025	1.298		TCGA-66-2767-01A
16.32	14.76		TCGA-58-8386-01A	1.09116	1.59125	1.1647	0.449254	0.235123	0.915081	0.470703	0.926141		TCGA-58-8386-01A	1.09116	0.256403	-0.164737	-0.251242	0.094917	-0.47925	-0.49983	0.609619	0.275339		TCGA-58-8386-01A	1.09116	-0.0301852	0.408096	0.229949	0.636144	0.406094	1.97054	0.144085		TCGA-58-8386-01A	1.09116	0.988604	1.16046	1.28759	0.543378	0.977664	1.16443	1.48505	0.961203	0.940941	1.28955	-0.794999	1.33956		TCGA-58-8386-01A
16.3	14.74		TCGA-68-8250-01A	1.08481	0.939642	0.520247	0.460144	0.157156	0.49586	0.489148	0.763871		TCGA-68-8250-01A	1.08481	0.0329895	0.208582	0.314393	0.154993	0.490942	0.277157	0.341594	0.374769		TCGA-68-8250-01A	1.08481	0.391356	0.452893	0.568055	0.79844	0.179958	0.620558	0.193199		TCGA-68-8250-01A	1.08481	0.501976	0.856251	0.459283	0.95986	0.553155	0.436867	0.216729	0.651616	0.568167	0.962215	-0.14598	0.806216		TCGA-68-8250-01A
16.17	14.68		TCGA-66-2744-01A	1.06575	1.54932	1.69004	1.30681	1.45308	1.61973	1.65354	1.75814		TCGA-66-2744-01A	1.06575	1.09663	1.35715	1.67748	1.4246	1.57624	1.48387	1.80795	1.77456		TCGA-66-2744-01A	1.06575	0.949897	1.25925	0.727164	1.33943	0.614835	0.714306	1.41121		TCGA-66-2744-01A	1.06575	1.10679	1.10722	1.23112	0.913112	1.35501	1.22801	0.819183	1.30338	1.44735	1.02902	0.901834	0.840848		TCGA-66-2744-01A
16.13	14.66		TCGA-60-2698-01A	1.0594	1.44101	1.51564	1.30681	0.959998	1.17672	0.781975	1.24773		TCGA-60-2698-01A	1.0594	0.85379	0.868021	1.07012	0.78379	-0.0846	0.128127	0.868998	0.666845		TCGA-60-2698-01A	1.0594	0.686434	0.882949	0.418891	0.839014	0.95404	1.1643	0.733445		TCGA-60-2698-01A	1.0594	0.891279	0.98554	0.107879	1.24885	1.11243	0.458058	1.11724	1.03453	1.29262	1.18935	-0.0834237	0.723097		TCGA-60-2698-01A
16.13	14.62		TCGA-56-8624-01A	1.0467	-0.00544651	-0.16887	-0.07344	-0.78265	0.0171745	-0.69369	-0.12124		TCGA-56-8624-01A	1.0467	0.270973	0.269893	-1.13678	-0.03325	0.555074	0.390014	0.267238	-0.29017		TCGA-56-8624-01A	1.0467	-1.06296	-0.765599	-0.69487	-0.06714	-0.65501	-0.16693	-0.82836		TCGA-56-8624-01A	1.0467	-0.443475	0.323883	-0.852207	0.471131	0.0747394	-0.552058	0.0772134	-0.0245874	0.0898909	0.407751	-0.255453	0.799289		TCGA-56-8624-01A
16.13	14.53		TCGA-22-4594-01A	1.01812	0.990303	0.915851	0.933839	0.7556	0.683171	0.629797	0.50129		TCGA-22-4594-01A	1.01812	0.870789	0.925245	1.50593	0.930643	1.46771	1.46795	0.360615	0.545665		TCGA-22-4594-01A	1.01812	0.307048	0.219946	0.707275	-0.01304	0.17126	-0.38256	0.910253		TCGA-22-4594-01A	1.01812	0.800905	0.392331	0.754211	0.445632	0.735088	0.733544	-0.258893	0.838998	1.05348	0.548037	1.86363	-0.0249687		TCGA-22-4594-01A
16.03	14.49		TCGA-46-3769-01A	1.00542	0.448755	1.06048	0.882114	0.84621	0.736689	0.62288	1.43065		TCGA-46-3769-01A	1.00542	0.433676	0.500152	0.242529	0.450034	-0.16353	-0.03682	-0.408877	-0.01052		TCGA-46-3769-01A	1.00542	1.70867	1.8237	1.0951	1.65049	0.910552	0.41431	0.949544		TCGA-46-3769-01A	1.00542	1.19021	1.16046	1.13699	0.917362	1.33479	1.47524	1.68164	1.19747	1.48252	0.654922	-0.0443261	-0.0249687		TCGA-46-3769-01A
16.02	14.41		TCGA-56-8628-01A	0.98001	0.565799	1.02645	1.42931	1.27818	1.38782	0.977961	1.31854		TCGA-56-8628-01A	0.98001	1.27148	0.863933	1.02839	0.877242	1.12239	0.873277	0.894936	0.724328		TCGA-56-8628-01A	0.98001	0.591588	0.623124	0.259782	0.703767	0.501767	0.329936	0.036036		TCGA-56-8628-01A	0.98001	1.05117	1.09962	0.23338	1.35934	0.762041	0.55695	0.914308	1.09156	0.659602	1.02234	0.635971	1.4296		TCGA-56-8628-01A
15.88	14.38		TCGA-90-7964-01A	0.970483	0.700313	0.596815	0.198794	-0.10414	0.3472	-0.35244	0.309516		TCGA-90-7964-01A	0.970483	-0.540114	-0.558494	-1.24806	-0.49783	-0.12899	-0.19887	0.139278	-0.31969		TCGA-90-7964-01A	0.970483	-0.620342	-1.12398	-0.85398	0.014011	-0.89854	-0.8513	-1.16233		TCGA-90-7964-01A	0.970483	0.599301	0.339094	0.0953285	0.326638	0.236457	0.0836793	0.0645301	0.333882	0.258694	0.447833	-0.497857	0.210533		TCGA-90-7964-01A
15.82	14.35		TCGA-85-8048-01A	0.960956	1.02874	1.12216	1.12441	1.50576	1.34322	1.38146	1.19757		TCGA-85-8048-01A	0.960956	1.65516	1.53427	1.89307	1.54476	1.82948	1.67486	1.61947	1.58813		TCGA-85-8048-01A	0.960956	1.51898	1.33092	1.01555	1.15008	1.4411	1.3518	1.28351		TCGA-85-8048-01A	0.960956	1.25277	1.09962	0.741661	1.67808	1.15286	0.881883	1.35188	1.29523	1.06051	1.55008	1.51176	1.51272		TCGA-85-8048-01A
15.73	14.31		TCGA-77-8131-01A	0.948254	1.43577	2.02609	1.79956	1.68066	2.37195	1.81724	1.63718		TCGA-77-8131-01A	0.948254	1.58231	1.30265	1.13966	1.3445	0.980972	1.19304	1.09033	1.45452		TCGA-77-8131-01A	0.948254	1.58221	1.57283	1.3636	1.58287	1.4585	1.26743	1.29334		TCGA-77-8131-01A	0.948254	1.48914	1.66241	0.791861	1.80982	1.37522	1.16443	1.63091	1.56408	1.28558	1.05574	-0.00522861	1.31185		TCGA-77-8131-01A
15.56	14.3		TCGA-66-2769-01A	0.945078	1.15975	1.28593	1.58721	1.50787	1.80704	1.06558	1.08251		TCGA-66-2769-01A	0.945078	0.676517	0.735861	0.833664	0.797141	0.943151	1.15253	0.837872	0.935616		TCGA-66-2769-01A	0.945078	-0.0301852	-0.371381	0.399002	0.135732	-0.06357	-0.90755	0.792381		TCGA-66-2769-01A	0.945078	1.3362	1.13765	0.898537	1.44434	1.3011	0.825373	1.09821	0.659763	1.34888	0.988936	0.573415	0.411403		TCGA-66-2769-01A
15.55	14.27		TCGA-85-A513-01A	0.935551	0.487187	1.17746	1.11896	1.29926	1.06969	1.54056	1.30379		TCGA-85-A513-01A	0.935551	1.70373	1.41165	1.84207	1.35785	1.43647	1.72839	1.19582	1.29605		TCGA-85-A513-01A	0.935551	1.09744	1.15173	1.49287	1.33943	2.03254	1.56742	0.949544		TCGA-85-A513-01A	0.935551	0.814808	1.78409	1.28132	1.82682	1.28762	1.51762	1.24407	2.31361	1.61616	1.86405	2.05912	2.24693		TCGA-85-A513-01A
15.37	14.27		TCGA-60-2713-01A	0.935551	0.511644	0.903089	1.14619	0.947355	1.53053	0.705886	1.06776		TCGA-60-2713-01A	0.935551	0.848933	0.615962	0.738618	0.676988	0.137397	0.287285	0.409032	0.37943		TCGA-60-2713-01A	0.935551	0.317586	0.51561	0.558111	0.500898	0.406094	0.45181	0.56646		TCGA-60-2713-01A	0.935551	0.939941	1.16046	1.17464	0.938611	1.30784	1.16443	1.54847	0.74938	1.01831	0.962215	0.0964249	0.619199		TCGA-60-2713-01A
15.29	14.2		TCGA-22-1000-01A	0.913321	1.28553	1.61773	2.20247	1.67855	1.48891	1.17856	1.76699		TCGA-22-1000-01A	0.913321	1.4876	1.12144	0.95189	1.06415	1.26545	1.36377	1.31513	0.949599		TCGA-22-1000-01A	0.913321	1.11851	1.50115	1.64204	1.47467	1.16278	0.770556	1.07724		TCGA-22-1000-01A	0.913321	1.83673	1.73846	1.48839	1.84382	1.60432	1.18562	1.54213	1.62111	1.55989	1.6102	0.854917	1.40882		TCGA-22-1000-01A
15.15	14.19		TCGA-22-1002-01A	0.910146	1.34668	0.873313	0.245075	0.256195	0.379905	0.581377	0.58685		TCGA-22-1002-01A	0.910146	0.664375	0.599613	0.0895296	0.463384	0.977683	0.863149	1.18544	0.69481		TCGA-22-4609-01A	0.910146	0.127893	0.426015	0.488501	0.568521	0.658323	-0.21381	0.173553		TCGA-22-4609-01A	0.910146	1.06507	1.41904	0.440457	1.51659	1.03831	0.465122	1.16797	1.13229	0.976109	1.34299	0.557776	1.22873		TCGA-22-4609-01A
15.06	14.19		TCGA-22-4609-01A	0.910146	1.02699	1.19873	1.3667	1.33297	1.47107	1.15089	1.34509		TCGA-22-4609-01A	0.910146	1.20348	1.11872	0.868436	1.06415	1.02702	0.996263	1.14567	1.00708		TCGA-22-1002-01A	0.910146	0.191124	0.3185	0.379114	1.15008	0.266933	0.592433	0.703977		TCGA-22-1002-01A	0.910146	0.731386	0.53683	-0.036448	0.747369	0.324055	0.408612	0.451369	0.594587	0.223527	0.594799	-0.169438	0.203607		TCGA-22-1002-01A
15.02	14.18		TCGA-22-1016-01A	0.90697	2.04545	1.7262	0.846723	0.86096	1.42052	0.592906	1.35394		TCGA-22-1016-01A	0.90697	0.409392	0.140458	-0.401923	0.061542	0.551785	0.391461	0.875915	0.312626		TCGA-22-1016-01A	0.90697	-0.13557	0.0945129	-0.42637	0.460324	0.197353	0.058064	0.252135		TCGA-22-1016-01A	0.90697	0.634061	0.650909	0.496933	0.517879	0.714873	0.592269	0.318195	0.993791	0.744004	0.968895	-0.0912432	0.868554		TCGA-22-1016-01A
	14.14		TCGA-85-8355-01A	0.894267	0.796394	1.23063	1.85129	1.45097	1.24213	1.28001	1.68733		TCGA-85-8355-01A	0.894267	2.34726	1.84764	1.24862	1.78506	2.44448	2.27387	1.39986	1.46228		TCGA-85-8355-01A	0.894267	0.960436	0.712719	0.538222	1.42057	1.03232	1.93304	0.831672		TCGA-85-8355-01A	0.894267	1.5239	1.32017	1.7394	0.0461499	1.22024	1.44698	1.74506	1.28708	1.49659	1.22275	1.12078	1.61662		TCGA-85-8355-01A
	14.13		TCGA-66-2777-01A	0.891092	1.21216	1.33485	1.60355	0.719778	1.50377	0.210156	1.16217		TCGA-66-2777-01A	0.891092	0.343825	0.154082	-0.316151	-0.3937	0.331436	0.320564	-0.261895	-0.63973		TCGA-66-2777-01A	0.891092	-0.230417	-0.192191	-0.54571	0.081634	-0.6811	-0.6638	-0.3274		TCGA-66-2777-01A	0.891092	0.807857	0.871462	0.798136	0.692121	0.910282	0.733544	1.48505	0.871586	0.898741	0.735085	-0.263272	0.231313		TCGA-66-2777-01A
	14.12		TCGA-21-5782-01A	0.887916	0.73001	0.0969927	0.1144	0.420556	0.0617725	0.034922	0.238708		TCGA-21-5782-01A	0.887916	1.04563	0.658199	1.37612	0.663638	1.5746	1.45782	1.76299	0.994653		TCGA-21-5782-01A	0.887916	-0.0723393	0.3185	0.448724	0.284503	-0.17664	0.123689	-0.87747		TCGA-37-3789-01A	0.887916	0.55759	0.225015	0.189455	-0.0728449	0.768779	1.08673	0.134288	0.700498	1.25041	0.260785	-0.0443261	0.653832		TCGA-37-3789-01A
	14.12		TCGA-37-3789-01A	0.887916	1.44276	1.02432	0.356693	0.42477	0.564243	0.726637	0.330169		TCGA-37-3789-01A	0.887916	0.477388	0.357092	0.866118	0.650288	-0.54338	-0.56204	1.05229	0.965135		TCGA-37-3789-01A	0.887916	1.4979	1.67139	1.06527	1.19065	1.98905	1.37055	1.6666		TCGA-21-5782-01A	0.887916	-0.31139	0.034884	-0.469428	0.828115	-0.477797	-0.453166	0.0518469	-0.203822	-0.873695	-0.126672	0.0495079	-0.0318952		TCGA-21-5782-01A
	14.08		TCGA-56-A4ZJ-01A	0.875213	1.45324	1.54116	1.25508	0.983177	1.40863	0.756612	1.4513		TCGA-56-A4ZJ-01A	0.875213	0.465245	0.451103	0.337574	0.276481	-0.04184	-0.06865	0.964104	0.707238		TCGA-56-A4ZJ-01A	0.875213	0.14897	0.712719	0.389058	0.811964	0.901855	0.104939	0.458411		TCGA-56-A4ZJ-01A	0.875213	1.03032	1.40383	0.911088	0.921611	1.11243	1.18562	1.84653	1.61297	1.14491	1.6436	0.581234	1.51272		TCGA-56-A4ZJ-01A
	14.04		TCGA-43-6647-01A	0.862511	1.01476	0.990292	1.02096	0.837781	1.27781	0.980266	0.929091		TCGA-43-6647-01A	0.862511	0.771224	0.560101	0.393211	0.503435	0.522186	0.730034	0.369261	0.15882		TCGA-43-6647-01A	0.862511	0.559972	0.372258	0.428835	0.703767	0.06689	0.04869	0.163731		TCGA-43-6647-01A	0.862511	0.675772	0.612883	0.496933	0.866364	0.620537	0.472185	0.280145	0.179088	0.483766	0.708364	0.221537	0.584566		TCGA-43-6647-01A
	14.02		TCGA-33-6737-01A	0.856159	0.857536	0.658495	-0.19051	-0.1231	0.742635	-0.10803	0.153148		TCGA-33-6737-01A	0.856159	-0.173425	0.275343	0.386256	0.098922	-0.57791	-0.34645	0.618265	0.527021		TCGA-33-6737-01A	0.856159	-0.525496	-0.317624	-0.78437	-0.5946	-0.65501	-0.79505	-0.70066		TCGA-33-6737-01A	0.856159	-0.0750271	-0.0487738	-0.783181	0.628374	-0.208267	-0.615632	-0.0432775	0.089471	-0.177381	0.16058	-0.740262	-0.211985		TCGA-33-6737-01A
	13.97		TCGA-60-2709-01A	0.840281	0.628688	1.29869	1.707	1.22972	1.86056	1.09325	1.56637		TCGA-60-2709-01A	0.840281	1.41232	1.18003	1.00057	1.211	1.2523	1.16989	0.884561	1.00397		TCGA-60-2709-01A	0.840281	0.707511	1.09798	1.08516	1.24475	1.1106	0.948679	-0.20953		TCGA-66-2768-01A	0.840281	-0.0194124	0.126147	0.0639531	-0.697567	0.654229	0.655843	0.280145	0.211676	0.561134	-1.10867	-0.29455	-0.281251		TCGA-66-2768-01A
	13.97		TCGA-66-2768-01A	0.840281	1.46023	0.911597	0.737827	0.696599	0.959679	0.775057	0.483587		TCGA-66-2768-01A	0.840281	0.0524167	0.0627964	0.332938	0.002801	-0.66342	-0.42748	0.604431	0.551879		TCGA-XC-AA0X-01A	0.840281	-0.504419	-0.192191	-0.39654	0.000486	-0.48106	0.704931	1.09688		TCGA-60-2709-01A	0.840281	1.51694	1.91338	2.0657	0.173644	1.62454	1.95557	2.10653	1.80849	1.85529	1.72377	1.04259	1.1664		TCGA-60-2709-01A
	13.97		TCGA-XC-AA0X-01A	0.840281	0.946629	0.781856	1.0999	0.35734	1.32241	0.150208	0.681261		TCGA-XC-AA0X-01A	0.840281	1.13791	0.730411	0.235575	0.650288	1.3822	1.35075	0.298364	0.309518		TCGA-39-5040-01A	0.840281	-1.4845	-1.41068	-0.31699	-1.13558	-1.15947	-0.83255	-0.66137		TCGA-XC-AA0X-01A	0.840281	0.272565	0.726962	0.434182	0.131146	0.324055	0.66997	0.0645301	0.570146	0.490799	0.668282	0.1668	0.792362		TCGA-XC-AA0X-01A
	13.97		TCGA-39-5040-01A	0.840281	-0.688495	-0.64955	-1.22774	-0.75315	-0.773697	-0.60146	-0.65525		TCGA-39-5040-01A	0.840281	0.105842	-0.177	-0.394969	-0.21347	0.145619	0.096295	-0.427898	-0.33522		TCGA-66-2768-01A	0.840281	1.76136	1.93121	2.44753	1.69107	2.48481	2.27054	1.79429		TCGA-39-5040-01A	0.840281	-0.346149	-0.558326	-0.406677	0.330887	-0.612562	-0.700397	-0.506216	-0.725232	-0.557189	-0.387203	-0.29455	-0.0388218		TCGA-39-5040-01A
	13.95		TCGA-60-2723-01A	0.83393	-0.222066	0.290541	0.503702	0.778779	0.668305	0.696663	0.436382		TCGA-60-2723-01A	0.83393	0.358396	0.803984	0.8383	1.02409	0.143975	0.259794	0.811935	1.18419		TCGA-60-2723-01A	0.83393	1.40305	1.19653	1.65198	0.79844	0.98883	-0.24193	1.02812		TCGA-60-2723-01A	0.83393	0.905182	0.924698	0.911088	1.2701	0.896805	0.95252	0.749425	0.724939	0.779172	0.695004	0.901834	0.342138		TCGA-60-2723-01A
	13.93		TCGA-98-A53I-01A	0.827578	-0.187127	0.335206	0.607153	0.660776	-0.149325	0.507594	0.191502		TCGA-98-A53I-01A	0.827578	1.19134	0.997456	0.731664	0.970694	1.7637	1.55476	0.82058	0.91542		TCGA-98-A53I-01A	0.827578	-0.430649	0.0228369	-0.45621	0.108683	0.179958	0.976803	0.114617		TCGA-98-A53I-01A	0.827578	0.696627	0.620488	0.70401	0.0801484	0.351007	0.422739	0.0201388	0.553852	0.680703	0.574758	1.38664	1.07635		TCGA-98-A53I-01A
	13.92		TCGA-98-8022-01A	0.824403	0.0417206	0.0608354	0.511869	0.405806	0.439369	0.378474	0.374424		TCGA-98-8022-01A	0.824403	0.538098	0.561463	0.379301	0.530136	0.298548	0.139702	0.45745	0.307965		TCGA-98-8022-01A	0.824403	1.28713	1.25029	1.47298	1.59639	1.71942	1.37992	0.762913		TCGA-98-8022-01A	0.824403	1.51694	1.6472	1.24994	0.828115	1.24719	1.64477	1.22505	1.72702	1.05348	1.67033	0.753263	1.72744		TCGA-98-8022-01A
	13.9		TCGA-77-8007-01A	0.818051	1.07765	1.11153	1.02368	1.00214	1.61676	0.63902	1.10316		TCGA-77-8007-01A	0.818051	0.385108	0.632312	0.539255	0.663638	-0.33619	0.146936	0.792913	0.781811		TCGA-77-8007-01A	0.818051	1.43467	0.936706	1.2741	0.811964	1.05841	0.976803	0.527169		TCGA-77-8007-01A	0.818051	0.432457	0.98554	1.15582	0.879113	1.01809	0.684098	0.800158	0.692351	0.687736	1.12922	-0.29455	0.875481		TCGA-77-8007-01A
	13.89		TCGA-58-A46J-01A	0.814876	0.777177	0.430917	0.108955	-0.03671	0.373958	0.154819	0.306566		TCGA-58-A46J-01A	0.814876	0.137411	0.214031	0.36771	-0.10133	0.56494	0.514447	0.386553	-0.00897		TCGA-58-A46J-01A	0.814876	-0.662497	-0.595369	0.200116	-0.02656	-0.3332	-0.42943	-0.47474		TCGA-58-A46J-01A	0.814876	0.161335	0.21741	-0.168224	-0.242837	-0.0600255	0.450994	-0.100352	0.488675	0.061757	0.1539	-0.310189	0.265946		TCGA-58-A46J-01A
	13.85		TCGA-63-A5MS-01A	0.802173	0.495922	0.558531	0.724215	0.806173	0.811019	0.809643	0.934992		TCGA-63-A5MS-01A	0.802173	0.666803	0.817609	0.0779388	0.516785	1.13719	1.13227	0.981396	0.548772		TCGA-63-A5MS-01A	0.802173	0.760204	0.784395	0.637665	0.703767	0.875762	0.883054	0.527169		TCGA-63-A5MS-01A	0.802173	1.03032	0.98554	0.942463	0.165145	0.869852	0.910138	0.590885	0.896027	0.919841	1.0023	0.510859	0.986305		TCGA-63-A5MS-01A
	13.84		TCGA-77-A5FZ-01A	0.798997	2.38086	2.41744	1.57905	1.65116	1.67027	1.92331	1.79059		TCGA-77-A5FZ-01A	0.798997	2.60224	2.29726	1.97421	2.11882	2.9082	2.88735	2.12439	1.91749		TCGA-77-A5FZ-01A	0.798997	0.897205	1.4026	1.49287	1.70459	1.4498	1.5018	1.31298		TCGA-77-A5FZ-01A	0.798997	1.34315	1.95141	1.33152	1.1681	1.50999	1.30571	1.28846	1.92255	1.74979	1.9509	2.23897	2.11533		TCGA-77-A5FZ-01A
	13.82		TCGA-37-4132-01A	0.792646	0.282797	0.654241	0.108955	0.551202	0.19854	0.47762	0.448183		TCGA-37-4132-01A	0.792646	0.77851	0.794447	1.02607	1.03744	0.785289	0.962984	1.05748	0.89833		TCGA-22-5489-01A	0.792646	1.05528	1.29509	1.40338	0.852538	0.971435	0.611183	0.222667		TCGA-22-5489-01A	0.792646	0.800905	0.955119	1.05541	0.964109	0.91702	0.973712	0.37527	0.464234	0.751038	0.801888	1.68378	1.0625		TCGA-22-5489-01A
	13.82		TCGA-22-5489-01A	0.792646	0.499416	0.888201	0.966508	1.92299	0.831831	1.77113	1.23298		TCGA-22-5489-01A	0.792646	1.27148	1.1664	1.12344	0.877242	1.24901	1.46072	0.405574	0.814436		TCGA-37-4132-01A	0.792646	2.69929	1.13382	2.43758	0.663193	1.27585	1.09868	1.6666		TCGA-37-4132-01A	0.792646	0.29342	0.308673	0.27103	0.900362	0.923758	0.415675	0.083555	0.325735	0.955008	0.187301	0.917473	-0.412855		TCGA-37-4132-01A
	13.82		TCGA-60-2696-01A	0.792646	1.22963	0.726556	0.481923	0.129763	0.275843	0.436117	0.560297		TCGA-60-2696-01A	0.792646	-0.0860024	0.430665	-0.172424	0.175019	0.341302	0.400143	0.403845	0.284661		TCGA-60-2696-01A	0.792646	-0.262033	-0.236989	-0.18771	0.987785	-0.3419	0.189313	1.25405		TCGA-60-2696-01A	0.792646	0.606253	0.955119	0.509483	0.628374	0.620537	0.832437	1.14261	0.439793	0.525966	0.735085	0.0807859	1.49887		TCGA-60-2696-01A
	13.8		TCGA-66-2789-01A	0.786295	0.0958753	0.294795	0.462866	0.367876	0.620734	0.198628	0.728467		TCGA-66-2789-01A	0.786295	-0.127285	-0.00941497	-0.153879	0.018821	0.867509	0.408824	0.203258	-0.09597		TCGA-66-2789-01A	0.786295	-0.0512622	0.175148	0.687387	0.460324	0.084285	-1.40442	0.812027		TCGA-66-2789-01A	0.786295	0.272565	0.422752	0.434182	0.27989	0.505987	0.620524	-0.563291	0.36647	0.413431	0.634881	0.97221	-0.225838		TCGA-66-2789-01A
	13.79		TCGA-66-2771-01A	0.783119	2.53808	2.15796	1.53821	1.12436	1.35809	1.21775	1.79945		TCGA-66-2771-01A	0.783119	1.14277	1.05604	1.74239	1.1843	1.28683	1.35654	1.15777	1.19351		TCGA-66-2771-01A	0.783119	0.517818	0.605205	1.0951	0.622619	0.719206	0.04869	1.92199		TCGA-66-2771-01A	0.783119	1.66293	1.53312	1.93392	-0.0218471	2.06926	1.62358	1.84018	1.58852	2.15773	1.38975	1.85581	0.646905		TCGA-66-2771-01A
	13.79		TCGA-60-2695-01A	0.783119	0.261834	-0.126332	-0.39469	-0.04724	0.121237	-0.06884	-0.04453		TCGA-60-2695-01A	0.783119	0.416677	0.298505	0.351483	0.476735	0.650448	0.416059	0.62864	0.398073		TCGA-66-2766-01A	0.783119	0.907743	-0.174272	1.08516	-0.12124	-0.53324	0.686182	-0.21935		TCGA-60-2695-01A	0.783119	0.641012	0.339094	0.114154	0.768618	0.30384	0.196699	0.204046	0.179088	0.307929	0.307547	0.1668	0.73695		TCGA-60-2695-01A
	13.79		TCGA-66-2766-01A	0.783119	-0.485852	-0.356038	-0.2994	-0.72787	-0.458537	-0.7813	0.105942		TCGA-66-2766-01A	0.783119	-0.765956	-0.625255	-0.645332	-0.19211	-0.52694	-0.83261	-0.127018	-0.22802		TCGA-60-2695-01A	0.783119	-0.788959	-0.308665	0.210061	-0.20238	-0.47236	-0.93567	-0.13095		TCGA-66-2766-01A	0.783119	-0.248823	-0.322563	0.365156	-0.0940939	0.121907	0.224954	-0.683781	-0.309733	0.300895	-0.754619	0.284093	-0.987757		TCGA-66-2766-01A
	13.76		TCGA-60-2725-01A	0.773592	1.94587	1.73045	1.29864	1.50998	1.53053	1.34688	1.62243		TCGA-60-2725-01A	0.773592	0.827078	0.884371	1.21848	0.943993	1.31972	1.23789	1.29265	1.07233		TCGA-21-1076-01A	0.773592	0.970974	0.972544	0.836551	0.987785	0.945342	1.21117	1.42103		TCGA-21-1076-01A	0.773592	1.18326	1.26693	1.34407	0.904612	1.17307	1.51762	0.419661	1.55594	1.68649	1.28287	0.847097	1.00016		TCGA-21-1076-01A
	13.76		TCGA-21-1076-01A	0.773592	1.34668	1.79001	1.93023	1.9546	2.3333	1.93022	1.89976		TCGA-21-1076-01A	0.773592	1.66731	1.35715	1.1953	1.09085	1.36576	1.48676	1.11627	0.77715		TCGA-60-2725-01A	0.773592	0.612665	0.587286	0.538222	0.500898	0.771391	-0.02631	1.18529		TCGA-60-2725-01A	0.773592	1.3501	1.11483	1.32524	0.794117	1.13264	1.22094	0.850891	1.05897	1.27855	1.04238	0.0651469	0.778509		TCGA-60-2725-01A
	13.72		TCGA-52-7622-01A	0.760889	1.13879	1.05835	1.40753	1.35194	1.24213	1.15781	1.17397		TCGA-52-7622-01A	0.760889	0.916929	0.753573	1.15589	0.890592	0.879019	0.947069	1.15604	1.19817		TCGA-52-7622-01A	0.760889	0.517818	0.452893	0.528278	0.568521	0.667021	1.51117	0.664687		TCGA-52-7622-01A	0.760889	0.793953	1.16046	1.38172	-0.119593	0.896805	1.15031	0.470394	1.18117	0.919841	1.38975	0.948751	1.0625		TCGA-52-7622-01A
	13.69		TCGA-18-3408-01A	0.751362	-0.0648421	-0.062525	1.1843	0.087619	0.0379869	-0.33399	0.542595		TCGA-18-3408-01A	0.751362	-0.741672	-0.249211	-0.075061	-0.05594	-0.03362	-0.26398	-0.438273	-0.05402		TCGA-18-3408-01A	0.751362	-0.430649	-0.245948	-0.45621	-0.58107	-2.00313	-0.89817	0.772736		TCGA-18-3408-01A	0.751362	0.960797	0.430357	1.21229	0.428633	1.07874	1.14324	1.20602	0.619028	0.962042	0.548037	0.995668	-0.766108		TCGA-18-3408-01A
	13.67		TCGA-43-8115-01A	0.745011	0.885487	1.16895	1.40209	1.01689	1.17672	0.839618	1.27133		TCGA-43-8115-01A	0.745011	1.23019	1.09283	0.900891	1.17095	0.816532	0.815401	1.05056	1.02106		TCGA-43-8115-01A	0.745011	1.02367	0.703759	0.558111	0.527947	0.823577	1.04243	0.664687		TCGA-43-8115-01A	0.745011	1.11374	1.02357	1.29387	0.862114	0.910282	1.04435	0.552835	0.708645	0.919841	0.922133	0.894014	1.10406		TCGA-43-8115-01A
	13.67		TCGA-66-2788-01A	0.745011	1.56854	1.11791	0.669768	0.667098	0.915081	0.860369	0.932042		TCGA-66-2788-01A	0.745011	0.666803	0.550564	0.527665	0.650288	0.91684	0.825529	0.421137	0.489735		TCGA-66-2788-01A	0.745011	0.844512	0.757516	0.796774	1.13656	0.536557	0.573683	1.12635		TCGA-66-2788-01A	0.745011	0.675772	0.21741	0.559684	0.806866	0.559893	0.274401	0.146971	0.276853	0.540033	0.267465	0.854917	-0.0457483		TCGA-66-2788-01A
	13.66		TCGA-43-2578-01A	0.741835	-0.000205726	0.150165	-0.02172	-0.00299	0.165834	0.214768	0.321318		TCGA-43-2578-01A	0.741835	0.440961	0.173157	0.404801	0.329882	0.13082	-0.20321	0.267238	0.208535		TCGA-43-2578-01A	0.741835	0.243816	0.228905	-0.25732	0.149257	0.188655	-0.7388	-0.31758		TCGA-43-2578-01A	0.741835	0.411602	0.605278	0.0639531	1.22335	0.438605	0.246146	0.647959	0.504969	0.265728	0.748446	-0.318009	0.23824		TCGA-43-2578-01A
	13.65		TCGA-43-6143-01A	0.73866	-0.573198	-0.683581	-0.74588	-0.91541	-0.583412	-0.92656	-0.78212		TCGA-43-6143-01A	0.73866	-0.610538	-0.769678	-0.779786	-0.48448	-0.56147	-0.83985	0.180778	-0.54185		TCGA-43-6143-01A	0.73866	-0.978652	-0.989587	-0.96337	-1.12206	-0.6724	0.498684	-0.36669		TCGA-43-6143-01A	0.73866	-0.339197	-0.870141	-0.551004	0.020651	-0.767541	-0.76397	-0.886713	-0.880025	-0.655658	-0.594293	-1.45966	0.0304436		TCGA-43-6143-01A
	13.6		TCGA-63-A5MM-01A	0.722781	1.41306	1.23276	1.08357	1.32033	0.641546	1.20853	1.09136		TCGA-63-A5MM-01A	0.722781	0.601236	0.859846	1.52216	0.78379	-0.19477	0.071698	0.988312	1.0568		TCGA-63-A5MM-01A	0.722781	1.61382	2.02977	2.21881	2.39435	2.09342	1.88617	1.65678		TCGA-63-A5MM-01A	0.722781	1.19716	0.841041	0.829512	-1.37329	0.896805	1.44698	1.49774	1.20561	0.955008	0.167261	-0.755901	1.18717		TCGA-63-A5MM-01A
	13.59		TCGA-56-8625-01A	0.719606	0.787659	1.43694	1.37214	1.55001	1.15591	1.54978	1.68733		TCGA-56-8625-01A	0.719606	1.83001	1.37078	1.30193	1.63821	0.976039	1.00928	1.87539	1.63939		TCGA-56-8625-01A	0.719606	0.92882	1.05318	0.965827	1.09598	1.22366	0.948679	0.792381		TCGA-56-8625-01A	0.719606	1.88539	1.76128	2.18493	1.46134	1.44934	1.70834	0.590885	1.45002	1.53879	1.9843	0.776722	1.6374		TCGA-56-8625-01A
	13.58		TCGA-39-5030-01A	0.71643	0.361408	0.986038	1.38031	2.16321	1.14996	2.10085	1.53096		TCGA-39-5030-01A	0.71643	1.73044	1.83402	1.96957	1.75836	1.71602	1.87453	1.50015	1.86311		TCGA-39-5030-01A	0.71643	1.00259	1.23237	1.08516	1.17713	1.0845	0.83618	1.30316		TCGA-39-5030-01A	0.71643	1.12069	1.25933	1.31897	1.65683	1.34153	1.05848	1.25041	1.31153	1.25745	1.1359	1.61341	1.46424		TCGA-39-5030-01A
	13.57		TCGA-66-2786-01A	0.713254	0.682843	0.567038	0.724215	0.256195	0.564243	0.401531	0.737318		TCGA-66-2786-01A	0.713254	0.38268	0.164982	0.30512	0.316532	0.587961	0.552067	0.836143	0.449342		TCGA-66-2786-01A	0.713254	0.64428	0.972544	1.28404	0.730816	0.823577	0.639307	1.32281		TCGA-66-2786-01A	0.713254	0.787001	0.308673	0.603609	-1.48378	0.613799	0.465122	0.235754	0.570146	0.772138	0.414431	0.0338689	0.466815		TCGA-66-2786-01A
	13.56		TCGA-98-A53D-01A	0.710079	1.76419	1.53691	0.887559	0.92839	1.48891	0.874203	1.22708		TCGA-98-A53D-01A	0.710079	1.01164	0.914345	0.562437	0.863892	1.64202	1.6763	1.1059	1.0599		TCGA-98-A53D-01A	0.710079	0.465125	0.605205	0.468612	0.920161	0.884459	0.583058	0.409297		TCGA-98-A53D-01A	0.710079	1.1485	1.38862	1.14954	-0.425579	0.930497	1.30571	1.66262	1.62926	1.10974	1.61688	0.980029	1.48502		TCGA-98-A53D-01A
	13.5		TCGA-60-2710-01A	0.691025	0.422551	0.507485	0.903893	0.681848	0.62668	0.463785	0.406878		TCGA-60-2710-01A	0.691025	0.555096	0.385704	0.117348	0.343232	0.438322	0.2106	0.0303386	-0.03849		TCGA-77-8008-01A	0.691025	0.549434	0.605205	0.637665	0.622619	0.266933	0.320561	0.350361		TCGA-77-8008-01A	0.691025	0.800905	0.53683	0.911088	-1.77277	0.566631	1.10792	1.6753	0.464234	0.497833	0.447833	-0.00522861	0.743877		TCGA-77-8008-01A
	13.5		TCGA-77-8008-01A	0.691025	0.979821	1.01369	0.530926	0.768243	0.962652	0.641326	0.710765		TCGA-77-8008-01A	0.691025	0.448247	0.355729	-0.15156	0.125623	0.071621	0.267028	-0.045746	-0.02606		TCGA-60-2710-01A	0.691025	0.0962771	0.130351	0.210061	0.21688	-0.18534	0.273687	-0.06219		TCGA-60-2710-01A	0.691025	0.974701	0.82583	0.70401	0.590126	0.735088	0.634652	0.445028	0.561999	0.744004	0.902093	0.346649	0.41833		TCGA-60-2710-01A
	13.49		TCGA-58-8388-01A	0.687849	-0.0403851	0.333079	0.141624	0.734528	0.537484	0.754306	0.554396		TCGA-58-8388-01A	0.687849	0.703229	0.794447	0.870754	0.450034	0.328147	0.465253	0.334677	0.463324		TCGA-58-8388-01A	0.687849	0.275432	0.300581	0.229949	-0.17533	0.310421	0.489309	-0.07201		TCGA-58-8388-01A	0.687849	0.675772	0.787804	0.0200276	0.993858	0.836161	0.182572	0.736742	0.529411	0.69477	1.42984	0.808	1.98373		TCGA-58-8388-01A
	13.48		TCGA-43-6773-01A	0.684673	0.789406	1.19447	0.942007	1.30347	1.06077	1.38838	1.23593		TCGA-43-6773-01A	0.684673	1.37347	1.31628	0.680664	1.49135	1.92157	2.0279	1.51399	1.19041		TCGA-43-6773-01A	0.684673	0.665357	0.990463	0.965827	1.33943	0.814879	0.545558	0.890608		TCGA-43-6773-01A	0.684673	0.606253	0.871462	0.860887	0.173644	0.465558	0.987839	0.0011139	0.708645	0.568167	0.561398	1.81672	0.404476		TCGA-43-6773-01A
	13.46		TCGA-22-5492-01A	0.678322	1.04271	0.779729	1.54093	0.98107	0.605868	0.722026	1.74634		TCGA-22-5492-01A	0.678322	0.703229	0.937507	1.47116	0.970694	1.07141	1.00205	1.13529	1.04126		TCGA-22-5492-01A	0.678322	0.054123	0.470812	0.389058	0.473848	-0.00269	0.789305	0.772736		TCGA-22-5492-01A	0.678322	0.974701	0.901883	0.67891	1.01511	0.748564	0.634652	0.521127	0.58644	0.729937	0.83529	-0.0286871	1.04172		TCGA-22-5492-01A
	13.45		TCGA-90-A4EE-01A	0.675146	0.672362	1.21574	1.42931	1.83238	1.48891	1.84722	1.30674		TCGA-90-A4EE-01A	0.675146	1.77173	1.61602	1.59866	1.95861	1.38714	1.21908	1.69901	2.03867		TCGA-90-A4EE-01A	0.675146	1.03421	1.26821	1.14482	0.77139	1.64115	1.63305	0.527169		TCGA-90-A4EE-01A	0.675146	1.3362	1.55593	1.50722	1.28285	1.56389	1.4046	1.92263	1.49076	1.37702	1.61688	1.54303	2.45473		TCGA-90-A4EE-01A
	13.43		TCGA-66-2780-01A	0.668795	0.4802	0.165054	-0.5063	-0.01774	0.498833	0.394614	0.144297		TCGA-66-2780-01A	0.668795	-0.56197	-0.399084	-0.397287	-0.21481	0.166996	0.262688	-0.312042	-0.14258		TCGA-66-2780-01A	0.668795	1.2239	1.04422	0.607832	1.05541	1.40631	0.283062	1.12635		TCGA-66-2780-01A	0.668795	-0.179305	-0.322563	-0.0678234	-3.25468	-0.19479	0.104871	0.349903	-0.45638	-0.416519	-0.841463	-0.0208676	-1.00854		TCGA-66-2780-01A
	13.42		TCGA-22-5472-01A	0.665619	0.754467	0.51812	0.732383	-0.32539	0.445315	-0.41008	0.725517		TCGA-22-5472-01A	0.665619	-0.401695	-0.397721	-1.20169	-0.41907	-0.74235	-1.05688	0.540451	-0.01674		TCGA-22-5472-01A	0.665619	-0.367418	-0.308665	0.031063	0.04106	-0.3332	-0.57943	-0.34705		TCGA-22-5472-01A	0.665619	0.522831	0.833435	0.402807	0.738869	0.600323	0.528695	0.514785	0.700498	0.420464	0.855331	-0.544774	0.466815		TCGA-22-5472-01A
	13.41		TCGA-77-8133-01A	0.662444	-0.18538	0.186323	1.40481	0.667098	0.240164	0.189405	0.595701		TCGA-77-8133-01A	0.662444	1.5046	0.962032	0.870754	0.823841	2.25867	1.87308	0.723746	0.452449		TCGA-77-8133-01A	0.662444	0.00143038	0.103472	0.021119	-0.05361	0.275631	0.911179	0.036036		TCGA-77-8133-01A	0.662444	0.564542	0.483594	0.810686	-1.42004	0.411652	0.655843	1.45335	0.953056	0.940941	1.05574	1.4883	1.38112		TCGA-77-8133-01A
	13.4		TCGA-96-8170-01A	0.659268	1.21566	0.866932	0.449254	-0.10203	0.385851	-0.05731	0.462935		TCGA-96-8170-01A	0.659268	0.258831	0.0355468	-0.188651	-0.18944	0.726091	0.971666	0.224008	-0.09286		TCGA-96-8170-01A	0.659268	-0.0301852	-0.0577986	-0.12805	0.000486	-0.10706	-0.16693	-0.30776		TCGA-96-8170-01A	0.659268	0.32818	0.399936	-0.425502	0.896112	0.310578	-0.0293406	0.400636	0.798262	0.35013	0.534677	0.635971	0.965526		TCGA-96-8170-01A
	13.37		TCGA-60-2712-01A	0.649741	0.897715	1.1094	1.1843	1.39619	0.769394	1.56592	1.17987		TCGA-60-2712-01A	0.649741	1.53617	1.46615	1.51984	1.43795	1.5598	1.70235	1.33934	1.34421		TCGA-60-2712-01A	0.649741	1.12905	1.37572	1.62215	1.60992	1.36282	1.47367	0.684332		TCGA-60-2712-01A	0.649741	1.49609	1.27454	1.29387	1.46559	1.20676	1.0938	0.76845	1.14858	1.14491	1.36303	1.48048	1.45731		TCGA-60-2712-01A
	13.37		TCGA-52-7809-01A	0.649741	-0.153935	-0.64955	-0.87655	-0.47079	-0.55368	-0.5392	-0.42807		TCGA-52-7809-01A	0.649741	0.0742723	-0.156563	0.0246208	-0.08798	0.137397	-0.09759	0.210175	-0.12859		TCGA-52-7809-01A	0.649741	-0.683574	-0.74768	-0.21754	-1.00034	-0.74198	-0.19506	-0.66137		TCGA-52-7809-01A	0.649741	-0.172353	-0.208484	-0.965158	0.602875	-0.376723	-0.749843	-0.157427	-0.228263	-0.571256	0.254104	-0.0599652	-0.315883		TCGA-52-7809-01A
	13.33		TCGA-34-5236-01A	0.637038	0.158765	0.601069	1.27414	0.593346	1.34917	-0.03656	0.66651		TCGA-34-5236-01A	0.637038	0.159267	0.117295	-0.450605	-0.2909	0.354457	0.255453	-0.396772	-0.55739		TCGA-34-5236-01A	0.637038	-0.219879	-0.183232	-0.08827	-0.47288	-0.37669	-1.12317	-0.36669		TCGA-34-5236-01A	0.637038	0.147432	0.635699	0.70401	-0.676318	0.492511	0.938393	1.22505	0.260559	0.153192	-0.099951	-0.130341	-0.516753		TCGA-34-5236-01A
	13.32		TCGA-56-8305-01A	0.633863	-0.187127	-0.432606	-0.42463	-0.51293	0.159888	-0.71674	-0.52248		TCGA-56-8305-01A	0.633863	-0.445406	-0.824177	-1.18315	-0.91169	-0.24739	-0.54323	-1.19047	-1.41497		TCGA-56-8305-01A	0.633863	-0.831113	-0.980627	-0.42637	-0.75689	-1.00291	-0.42005	-1.20162		TCGA-56-8305-01A	0.633863	-0.429571	-0.55072	-1.02791	0.573127	-0.498012	-0.884054	-0.151085	-0.554144	-0.718959	-0.293679	0.0886055	-0.766108		TCGA-56-8305-01A
	13.31		TCGA-60-2726-01A	0.630687	-0.372301	-0.511302	-0.2994	-0.20107	-0.315824	0.159431	-0.2127		TCGA-60-2726-01A	0.630687	0.676517	0.475627	0.662119	0.823841	0.536985	0.444996	1.21657	1.00863		TCGA-60-2726-01A	0.630687	0.844512	1.19653	0.229949	-0.35115	0.814879	2.16741	-1.07393		TCGA-60-2726-01A	0.630687	-0.325293	-0.53551	-0.588654	-0.234338	-0.444106	-0.665078	0.115263	-0.277145	-0.346185	-0.54085	0.346649	-0.12194		TCGA-60-2726-01A
	13.3		TCGA-85-8481-01A	0.627511	0.574534	0.343714	-0.13606	0.365769	0.650466	0.449951	0.203304		TCGA-85-8481-01A	0.627511	-0.571683	-0.313248	-0.388014	-0.3403	-0.12735	-0.34935	-0.244603	-0.40824		TCGA-85-8481-01A	0.627511	1.0869	1.23237	0.806718	0.568521	0.545255	0.114314	1.63713		TCGA-85-8481-01A	0.627511	-0.499089	-0.345379	-0.331376	-0.332083	-0.322817	0.0907431	-0.417433	-0.488968	-0.529055	-0.914946	-0.224175	-0.558312		TCGA-85-8481-01A
	13.27		TCGA-39-5029-01A	0.617984	-0.29893	0.0799775	0.726938	0.513273	0.516672	0.733555	0.50424		TCGA-39-5029-01A	0.617984	0.676517	0.639125	0.376983	0.530136	0.879019	0.730034	0.775621	0.646648		TCGA-39-5029-01A	0.617984	0.581049	1.33092	2.19892	1.24475	0.571348	0.339311	0.56646		TCGA-39-5029-01A	0.617984	0.488072	0.301068	0.440457	0.560377	0.182551	0.323847	-0.277918	0.195382	0.125058	-0.0398284	0.119883	-0.108087		TCGA-39-5029-01A
	13.26		TCGA-22-5485-01A	0.614809	-0.478864	-0.190139	0.430197	-0.35068	0.00528173	-0.64988	0.241658		TCGA-22-5485-01A	0.614809	-0.994226	-0.78739	-0.770513	-1.24678	-1.42971	-1.46201	-1.02966	-0.95355		TCGA-22-5485-01A	0.614809	-0.177724	-1.16878	-0.86392	-0.87862	-1.0203	-1.45129	-1.20162		TCGA-22-5485-01A	0.614809	0.0570578	0.0196735	0.19573	-0.225838	-0.0195961	0.330911	-0.296942	0.0405888	-0.071879	0.113818	-0.748082	-0.343589		TCGA-22-5485-01A
	13.24		TCGA-43-2581-01A	0.608457	1.54233	1.62624	0.974675	0.774565	1.61378	0.971044	0.843531		TCGA-43-2581-01A	0.608457	0.115555	0.483802	0.25412	0.516785	0.211395	0.541938	0.647661	0.746078		TCGA-43-2581-01A	0.608457	0.212201	0.237865	0.975771	0.162782	-0.20273	0.179938	0.085149		TCGA-43-2581-01A	0.608457	1.26668	0.993146	1.05541	0.326638	0.950711	1.14324	0.800158	0.904174	0.905774	0.748446	-0.669887	1.03479		TCGA-43-2581-01A
	13.23		TCGA-43-A56U-01A	0.605282	1.46721	1.26892	0.607153	0.922069	0.724796	1.16934	0.822878		TCGA-43-A56U-01A	0.605282	2.09228	1.83402	1.63575	1.86516	2.67305	2.62691	1.8166	1.60055		TCGA-43-A56U-01A	0.605282	0.28597	0.757516	0.916105	1.08246	1.07581	1.33305	0.920076		TCGA-43-A56U-01A	0.605282	1.07898	1.12243	0.559684	1.69508	0.829423	0.44393	1.02846	1.29523	1.19415	1.06242	2.39536	1.85905		TCGA-43-A56U-01A
	13.23		TCGA-68-8251-01A	0.605282	0.282797	0.109754	0.405696	0.87571	0.748582	0.779669	0.471786		TCGA-68-8251-01A	0.605282	0.377823	0.512414	0.316711	0.396633	0.471209	0.513	0.403845	0.320394		TCGA-68-8251-01A	0.605282	0.170047	0.488731	0.488501	-0.29706	0.353909	0.236187	0.330716		TCGA-68-8251-01A	0.605282	0.050106	0.795409	1.35662	0.228892	0.903544	0.987839	0.673326	0.293147	0.23056	1.02234	0.706346	1.11791		TCGA-68-8251-01A
	13.23		TCGA-34-2600-01A	0.605282	-0.461395	-1.18766	-1.07256	-1.33685	-1.08291	-1.29317	-1.18041		TCGA-34-2600-01A	0.605282	-0.724673	-0.686567	-1.50074	-0.91436	-0.52529	-0.66188	-0.946656	-0.96132		TCGA-34-2600-01A	0.605282	-1.82173	-1.73323	-0.80426	-0.97329	-1.82048	-1.51692	-1.73204		TCGA-34-2600-01A	0.605282	-0.65203	-0.900562	-1.01536	-0.480827	-0.929259	-0.658014	-0.696465	-1.16517	-1.16207	-1.02851	-0.857555	-1.41028		TCGA-34-2600-01A
	13.21		TCGA-66-2785-01A	0.59893	1.4445	1.12854	0.206961	0.778779	0.653439	1.47369	0.675361		TCGA-66-2785-01A	0.59893	0.827078	1.23453	1.3738	1.41125	1.05333	1.11201	1.66443	1.62386		TCGA-66-2785-01A	0.59893	2.67821	2.67485	2.8453	1.60992	2.8588	1.52055	2.31489		TCGA-66-2785-01A	0.59893	0.939941	0.939909	1.30014	0.849365	1.53694	2.14629	2.06848	1.75146	1.29965	0.367669	1.21461	0.716171		TCGA-66-2785-01A
	13.18		TCGA-39-5022-01A	0.589403	0.578028	1.07111	1.2578	1.51419	1.02212	1.70887	1.40705		TCGA-39-5022-01A	0.589403	1.69645	1.61602	1.41089	1.78506	1.34767	1.79639	1.73532	1.75125		TCGA-39-5022-01A	0.589403	2.70983	0.784395	2.37792	2.0968	2.25867	1.4643	2.0988		TCGA-56-6545-01A	0.589403	0.592349	0.803014	0.980113	0.26289	0.667705	0.804182	0.083555	0.480528	0.448598	0.755126	0.0260494	0.459889		TCGA-56-6545-01A
	13.18		TCGA-56-6545-01A	0.589403	1.15451	1.13279	1.04818	1.25711	1.25997	1.27079	1.14742		TCGA-56-6545-01A	0.589403	0.703229	0.824422	0.8893	0.636938	0.832976	0.95575	0.772163	0.875026		TCGA-56-6545-01A	0.589403	0.992051	1.17861	1.02549	1.33943	1.04971	0.79868	0.507524		TCGA-39-5022-01A	0.589403	2.1148	2.05788	2.392	0.687872	1.80647	2.04034	2.72801	2.23214	1.74979	2.07114	2.80979	1.75515		TCGA-39-5022-01A
	13.18		TCGA-39-5034-01A	0.589403	-0.580186	-0.202901	-0.04078	-0.07464	-0.179057	-0.16568	-0.31301		TCGA-39-5034-01A	0.589403	0.0402747	-3.64314	-0.126061	0.276481	0.145619	0.135361	-0.348355	-0.0214		TCGA-39-5034-01A	0.589403	0.71805	-0.0130011	0.647609	-0.40525	-0.60282	-0.14818	0.428943		TCGA-39-5034-01A	0.589403	-0.0958827	0.0196735	0.622434	0.437133	-0.0195961	0.239082	-0.664757	0.374617	0.160226	-0.220196	0.510859	0.155121		TCGA-39-5034-01A
	13.15		TCGA-22-1017-01A	0.579876	0.61646	0.492597	0.6616	0.553309	0.573163	0.625186	0.654708		TCGA-22-1017-01A	0.579876	-0.0010082	0.378891	0.798891	0.276481	-0.05829	0.025397	0.104694	0.464878		TCGA-22-5478-01A	0.579876	-0.651958	-0.0667581	-0.59543	-0.35115	-1.0203	-0.7763	-0.42563		TCGA-22-1017-01A	0.579876	0.342083	0.628093	0.754211	0.0503997	0.640752	0.8395	1.14895	0.594587	0.5541	1.08246	-0.310189	0.355991		TCGA-22-1017-01A
	13.15		TCGA-22-5478-01A	0.579876	-0.215078	-0.292231	0.12529	-0.44129	0.3472	-0.16106	0.25641		TCGA-22-5478-01A	0.579876	-0.095716	0.272618	-0.295287	-0.21214	0.880664	0.492744	-0.0336416	-0.17676		TCGA-22-1017-01A	0.579876	-0.0934163	0.210986	0.896217	0.3927	0.17126	0.958053	0.527169		TCGA-22-5478-01A	0.579876	0.279517	0.164173	0.139254	0.556127	0.121907	0.140189	0.825525	-0.0734696	-0.0648456	0.180621	-0.396204	-0.101161		TCGA-22-5478-01A
	13.11		TCGA-85-6561-01A	0.567174	0.892475	1.11365	0.917505	0.692384	0.314494	0.765835	0.929091		TCGA-85-6561-01A	0.567174	1.19377	1.00563	0.884663	1.1309	1.23585	1.17134	0.798101	1.05369		TCGA-85-6561-01A	0.567174	-0.0723393	0.282662	0.210061	0.541471	0.06689	0.873679	0.301248		TCGA-85-6561-01A	0.567174	0.856519	0.688935	0.729111	0.883363	0.674443	0.422739	0.622593	0.456087	0.666636	0.588119	0.698527	0.681538		TCGA-85-6561-01A
	13.07		TCGA-56-A4BY-01A	0.554471	-0.49808	-0.6772	-0.60431	-0.71522	-0.726125	-0.48156	-0.6228		TCGA-56-A4BY-01A	0.554471	-0.0592899	-0.223324	-0.617513	-0.13471	0.377479	0.272816	-0.0907051	-0.1752		TCGA-56-A4BY-01A	0.554471	0.275432	0.130351	-0.08827	0.406225	-0.07227	1.15493	0.12444		TCGA-56-A4BY-01A	0.554471	-0.512993	-0.193274	-0.281176	0.020651	-0.471059	-0.587377	-0.556949	-0.391204	-0.360252	-0.240237	0.417025	0.106635		TCGA-56-A4BY-01A
	13.06		TCGA-85-6175-01A	0.551295	0.57104	1.08813	1.79956	1.10539	1.1232	0.8327	1.36869		TCGA-85-6175-01A	0.551295	0.88536	0.839409	0.766436	0.730389	0.29197	0.431974	0.587139	0.746078		TCGA-85-6175-01A	0.551295	0.370279	0.6948	0.697331	0.811964	0.362606	0.423685	0.743268		TCGA-85-6175-01A	0.551295	1.26668	1.22891	0.835787	1.2701	0.964188	0.938393	0.698692	0.855292	0.983142	1.1693	0.362288	1.0902		TCGA-85-6175-01A
	13.06		TCGA-37-4141-01A	0.551295	-0.241282	0.230988	-0.02989	0.115013	-0.217708	-0.11495	0.09119		TCGA-37-4141-01A	0.551295	0.144696	0.392516	0.323665	0.476735	0.213039	0.157065	0.431512	-0.09908		TCGA-37-4141-01A	0.551295	1.06582	0.524569	0.737108	0.284503	0.962737	0.620558	0.56646		TCGA-37-4141-01A	0.551295	0.564542	0.240226	0.283581	0.590126	0.586846	0.168444	0.0962382	0.285	0.652569	0.193982	-0.224175	-0.523679		TCGA-37-4141-01A
	13.05		TCGA-52-7811-01A	0.54812	0.17274	0.424536	0.378472	0.001224	0.680198	0.12715	0.377375		TCGA-52-7811-01A	0.54812	-0.474547	-0.388184	-0.592014	-0.46446	-0.05829	-0.0238	-0.171977	-0.33988		TCGA-52-7811-01A	0.54812	1.56113	0.838152	0.737108	0.906637	1.07581	1.0143	0.645041		TCGA-52-7811-01A	0.54812	0.237806	0.354304	0.189455	-2.10426	0.0208334	0.246146	-0.309626	0.187235	0.0336231	0.481234	-0.490038	-0.0041891		TCGA-52-7811-01A
	13.05		TCGA-LA-A446-01A	0.54812	-0.363567	-0.49216	-0.43552	-0.74262	-0.556653	-1.0211	-0.75851		TCGA-LA-A446-01A	0.54812	-0.289988	-0.527157	-0.756604	-0.52987	0.11602	-0.21045	-0.434815	-0.5201		TCGA-LA-A446-01A	0.54812	-1.61096	-1.41964	-1.70919	-0.93271	-1.22035	-0.48568	-1.50612		TCGA-LA-A446-01A	0.54812	-0.749356	-0.398615	-0.613754	-0.115343	-0.6193	-0.594441	0.267462	-0.545997	-0.444653	-0.293679	-0.177258	0.0720028		TCGA-LA-A446-01A
	13.04		TCGA-85-8666-01A	0.544944	0.777177	0.913724	0.735105	0.797744	1.18862	0.625186	0.551446		TCGA-85-8666-01A	0.544944	0.0645587	0.0137472	0.492892	-0.13204	-0.48418	-0.63439	0.367532	0.015889		TCGA-85-8666-01A	0.544944	-0.525496	-0.165313	-0.27721	-0.72984	-0.30711	-0.33568	-0.56315		TCGA-85-8666-01A	0.544944	-0.749356	-0.520299	-0.438053	-1.0588	-0.6193	-0.156488	0.159654	-0.358616	-0.416519	-0.781341	-1.16252	-0.198132		TCGA-85-8666-01A
	13.02		TCGA-66-2734-01A	0.538593	2.59922	1.71557	1.04001	0.405806	1.17078	0.067202	1.11201		TCGA-66-2734-01A	0.538593	-0.666391	-0.380009	-0.62215	-0.71411	-0.35428	-0.50272	-0.00770372	-0.48437		TCGA-66-2734-01A	0.538593	-0.704651	-0.523693	-0.28715	0.162782	-0.58543	-0.97317	-0.21935		TCGA-66-2734-01A	0.538593	0.251709	0.399936	-0.582379	0.73037	0.337531	-0.234189	0.343562	0.236117	0.575201	0.421112	-0.904472	0.0512232		TCGA-66-2734-01A
	13		TCGA-39-5031-01A	0.532241	0.338698	0.541516	0.620765	0.698706	0.519645	0.569848	0.663559		TCGA-39-5031-01A	0.532241	0.841648	0.754935	0.831345	0.436684	0.943151	0.822636	0.165216	0.295536		TCGA-39-5031-01A	0.532241	0.0646615	0.390177	-0.19766	0.068109	0.10168	-0.31693	0.399475		TCGA-39-5031-01A	0.532241	0.349035	0.529225	-0.2247	1.07035	0.479034	0.0624881	0.647959	0.561999	0.469699	0.741766	0.815819	-0.115014		TCGA-39-5031-01A
	12.98		TCGA-46-3767-01A	0.52589	0.983315	1.08388	1.29864	0.943141	1.08455	0.634409	1.16217		TCGA-46-3767-01A	0.52589	1.21319	1.15278	0.905527	0.997394	1.36576	1.3493	1.05056	0.985331		TCGA-46-3767-01A	0.52589	0.43351	0.614164	0.359225	1.02836	0.214748	-0.31693	0.900431		TCGA-46-3767-01A	0.52589	0.912134	1.16046	1.22484	1.03636	1.12591	1.04435	0.419661	0.822704	0.983142	0.982256	1.33191	0.584566		TCGA-46-3767-01A
	12.97		TCGA-37-4135-01A	0.522714	0.167499	0.165054	-0.02444	0.241444	0.0617725	0.081036	-0.07403		TCGA-37-4135-01A	0.522714	-0.634822	-0.213787	-0.03797	0.002801	-0.11255	-0.22202	0.0528181	-0.38338		TCGA-37-4135-01A	0.522714	0.770742	0.748557	1.19454	-0.52697	0.59744	-0.60755	1.10671		TCGA-37-4135-01A	0.522714	0.383794	-0.109616	0.471833	-0.145092	0.728349	0.78299	0.812842	0.179088	1.03238	-0.427285	-0.177258	-1.00161		TCGA-37-4135-01A
	12.96		TCGA-22-0940-01A	0.519539	0.745733	0.798871	0.999177	0.844102	0.57019	1.22237	0.881886		TCGA-22-0940-01A	0.519539	1.23262	1.24815	1.34366	1.51805	0.980972	1.0961	1.98952	1.90661		TCGA-22-0940-01A	0.519539	1.01313	1.28613	1.52271	0.97426	1.18018	1.00493	1.96128		TCGA-22-0940-01A	0.519539	1.76721	1.48749	1.35034	0.454132	1.57737	1.68009	0.717717	1.52335	1.27855	1.48328	1.1286	1.52658		TCGA-22-0940-01A
	12.95		TCGA-85-8351-01A	0.516363	-0.0211689	-0.181632	-0.23407	-0.59722	0.145022	-0.63374	-0.34251		TCGA-85-8351-01A	0.516363	-0.999083	-0.656592	-0.751968	-0.65804	-1.12385	-0.88181	-0.274	-0.09131		TCGA-85-8351-01A	0.516363	0.212201	-0.290746	-0.18771	-0.47288	-0.37669	0.348686	0.055681		TCGA-85-8351-01A	0.516363	-0.283582	-0.216089	-0.124299	-0.502076	-0.248696	0.0836793	-0.373042	0.138353	-0.282883	0.0269745	-1.64732	0.307505		TCGA-85-8351-01A
	12.93		TCGA-22-4605-01A	0.510012	1.28553	1.24127	1.15435	0.656562	1.56324	0.376168	1.09726		TCGA-22-4605-01A	0.510012	0.200549	-0.0829888	-0.260515	-0.18143	0.097932	0.080379	0.141007	-0.08354		TCGA-22-4605-01A	0.510012	-0.483342	-0.460976	-0.43632	0.081634	-0.62891	-1.20755	-0.44527		TCGA-22-4605-01A	0.510012	0.641012	0.635699	0.71656	-1.14805	0.559893	0.72648	0.470394	0.610881	0.314962	0.421112	0.0729664	0.293652		TCGA-22-4605-01A
	12.92		TCGA-22-4613-01A	0.506836	0.254846	0.573419	0.827666	0.525916	0.370985	0.710497	0.993999		TCGA-22-4613-01A	0.506836	0.569667	0.547839	0.386256	0.703689	0.520541	0.446443	0.206716	0.332822		TCGA-22-4613-01A	0.506836	0.106816	0.14827	0.041008	-0.02656	-0.22883	-0.39193	0.183376		TCGA-22-4613-01A	0.506836	1.06507	0.803014	0.973838	1.0661	0.943973	0.903074	1.46603	0.863439	1.10974	0.775167	0.440483	0.383697		TCGA-22-4613-01A
	12.91		TCGA-18-3406-01A	0.50366	1.57378	1.35187	1.1353	1.07379	1.11131	0.821172	0.908439		TCGA-18-3406-01A	0.50366	0.525956	0.75221	0.819755	0.863892	0.837909	0.993369	0.922603	0.682381		TCGA-18-3406-01A	0.50366	0.960436	2.35231	2.1492	2.69189	0.388699	-0.15756	2.24614		TCGA-18-3406-01A	0.50366	1.62122	1.67762	2.40455	0.738869	3.03283	2.8456	3.35583	2.00402	2.20697	1.73045	1.98875	-0.14272		TCGA-18-3406-01A
	12.89		TCGA-85-8276-01A	0.497309	0.167499	0.481962	0.590818	0.612311	0.995357	0.825783	0.760921		TCGA-85-8276-01A	0.497309	1.26905	0.914345	1.01448	1.1042	1.17666	0.970219	0.979666	0.909205		TCGA-85-8276-01A	0.497309	0.486202	0.900868	1.08516	0.636144	0.710508	0.901804	0.458411		TCGA-85-8276-01A	0.497309	0.696627	0.924698	0.64126	0.908862	0.593584	0.479249	0.223071	0.456087	0.413431	0.688323	0.768902	0.446036		TCGA-85-8276-01A
	12.87		TCGA-33-4589-01A	0.490958	0.983315	1.36888	0.688824	0.953677	0.766421	1.51981	0.459985		TCGA-33-4589-01A	0.490958	-0.377411	0.166345	0.780346	0.356582	-1.03177	-0.57796	0.621723	0.303304		TCGA-33-4589-01A	0.490958	1.78244	2.30751	2.32819	3.77386	1.71942	-0.24193	3.14982		TCGA-33-4589-01A	0.490958	1.28058	1.51791	1.26877	1.58458	1.99514	2.46416	1.23773	2.09364	1.72869	0.307547	1.0504	-0.537532		TCGA-33-4589-01A
	12.86		TCGA-56-A4ZK-01A	0.487782	0.41731	0.754206	0.996454	0.734528	0.971572	0.717414	0.976297		TCGA-56-A4ZK-01A	0.487782	0.15441	0.44429	0.217029	0.476735	0.032156	-0.10048	0.268967	0.628005		TCGA-56-A4ZK-01A	0.487782	-0.725728	-0.120515	-0.58548	-0.05361	-0.05488	1.63305	-0.239		TCGA-56-A4ZK-01A	0.487782	0.543687	0.597672	1.09306	0.815366	0.613799	0.542823	0.29917	0.301294	0.476732	0.0336548	-0.662067	0.660758		TCGA-56-A4ZK-01A
	12.84		TCGA-85-7697-01A	0.481431	-0.0805644	-0.292231	0.040896	-0.14207	-0.419886	-0.06653	-0.31891		TCGA-85-7697-01A	0.481431	0.88536	0.46609	0.430301	0.396633	0.956306	0.945622	0.403845	0.346805		TCGA-85-7697-01A	0.481431	0.665357	0.497691	0.408946	0.649669	0.884459	0.883054	0.065504		TCGA-85-7697-01A	0.481431	-0.57556	-0.269326	-0.463153	-0.0303467	-0.450844	-0.629759	-0.60134	-0.383057	-0.395419	-0.333761	0.299732	0.355991		TCGA-85-7697-01A
	12.83		TCGA-22-4599-01A	0.478255	0.859283	0.93712	1.32314	1.18968	0.846697	1.20853	1.4277		TCGA-22-4599-01A	0.478255	0.950926	1.24815	1.63807	1.2911	0.476143	0.524576	1.09033	1.23391		TCGA-22-4599-01A	0.478255	0.275432	0.461853	0.150395	0.243929	0.240841	0.236187	0.979012		TCGA-22-4599-01A	0.478255	1.30144	1.16046	1.40682	1.01086	1.28762	1.27745	0.914308	1.16488	1.51769	0.942174	0.323191	0.508375		TCGA-22-4599-01A
	12.83		TCGA-21-1079-01A	0.478255	-0.595908	-0.281596	-0.36202	-0.47079	-0.0393163	-0.55073	-0.38087		TCGA-21-1079-01A	0.478255	-0.719816	-1.04626	-0.953649	-1.11729	-1.50371	-1.28259	-0.8308	-0.48437		TCGA-21-1079-01A	0.478255	-0.546573	0.184108	0.190172	0.947211	0.006007	0.198688	0.536992		TCGA-21-1079-01A	0.478255	-0.693741	-1.03746	-0.820832	-0.153591	-0.50475	-0.643887	-0.487191	-1.1	-1.04953	-1.28904	-2.10868	-1.56266		TCGA-21-1079-01A
	12.79		TCGA-56-8503-01A	0.465552	1.68034	1.61135	1.17613	1.28029	1.69109	1.21775	1.24773		TCGA-56-8503-01A	0.465552	0.664375	0.437478	1.20921	0.530136	0.619205	0.520235	0.656307	0.576736		TCGA-56-8503-01A	0.465552	0.949897	1.16965	1.20449	0.79844	1.24106	0.883054	1.28351		TCGA-O2-A52V-01A	0.465552	-0.179305	0.0805155	0.314956	-1.2033	-0.134146	0.111934	-0.753539	-0.195675	0.0125227	-0.106631	-0.114702	0.272872		TCGA-O2-A52V-01A
	12.79		TCGA-O2-A52V-01A	0.465552	0.295025	0.152292	1.04546	0.542773	0.558297	0.03031	0.297715		TCGA-O2-A52V-01A	0.465552	0.0767007	-0.0148649	0.0570752	-0.43375	0.472854	0.410271	-0.652693	-0.63041		TCGA-O2-A52V-01A	0.465552	-1.23158	-0.299705	-0.4761	-0.86509	-0.63761	0.133063	0.203021		TCGA-56-8503-01A	0.465552	0.0362023	0.68133	0.854612	-0.310834	0.607061	0.747672	0.0137971	0.676057	0.793238	0.568078	-0.247633	0.93782		TCGA-56-8503-01A
	12.78		TCGA-85-8049-01A	0.462377	1.25059	1.2519	1.40753	0.964213	1.12618	1.22928	1.36279		TCGA-85-8049-01A	0.462377	1.68916	1.39802	1.11184	1.3178	1.78015	1.6792	1.41715	1.27119		TCGA-85-8049-01A	0.462377	0.191124	0.381217	0.359225	0.568521	0.484372	0.864305	0.438765		TCGA-85-8049-01A	0.462377	0.960797	0.886672	1.00521	-0.272586	0.714873	0.917202	1.28846	0.692351	0.744004	0.962215	0.839278	1.32571		TCGA-85-8049-01A
	12.77		TCGA-85-7698-01A	0.459201	-0.548741	0.0140435	0.503702	0.646026	0.145022	0.486843	0.442282		TCGA-85-7698-01A	0.459201	1.03349	0.647299	0.497528	0.690339	0.750757	0.408824	0.364073	0.575183		TCGA-85-7698-01A	0.459201	-0.0407237	-0.120515	0.160339	-0.14829	-0.15055	0.301811	0.173553		TCGA-85-7698-01A	0.459201	0.397698	0.179384	0.327506	-1.56453	0.121907	0.189636	0.311853	-0.138646	0.110991	0.107138	0.221537	0.321358		TCGA-85-7698-01A
	12.76		TCGA-18-3414-01A	0.456025	1.25234	0.430917	-0.22862	-0.2095	-0.152298	0.055673	0.153148		TCGA-18-3414-01A	0.456025	-0.149141	0.0232845	-0.297605	-0.03058	0.094643	0.115105	0.165216	-0.06645		TCGA-18-3414-01A	0.456025	0.212201	0.434974	-0.15788	0.189831	-0.3245	-0.19506	0.821849		TCGA-18-3414-01A	0.456025	-0.318342	-0.459457	-0.63258	0.381885	-0.268911	-0.460229	-0.341334	-0.391204	-0.0648456	-0.781341	-0.61515	-1.04317		TCGA-18-3414-01A
	12.75		TCGA-39-5039-01A	0.45285	-0.291943	0.199084	0.190627	0.34259	0.326387	0.288551	0.551446		TCGA-39-5039-01A	0.45285	-0.0374343	0.175882	-0.325424	-0.07063	0.614272	0.563642	-0.215207	-0.34454		TCGA-39-5039-01A	0.45285	0.222739	0.309541	0.100674	0.636144	0.188655	-0.90755	0.664687		TCGA-39-5039-01A	0.45285	0.946893	0.917093	0.170629	-0.41708	0.634014	0.966648	0.083555	1.01823	0.610368	1.1359	0.698527	-0.191206		TCGA-39-5039-01A
	12.74		TCGA-22-4604-01A	0.449674	0.288037	0.762714	1.01279	0.818816	1.04293	0.938763	1.07366		TCGA-22-4604-01A	0.449674	0.691087	0.700436	1.01216	0.450034	0.390634	0.242431	0.203258	0.105998		TCGA-22-4604-01A	0.449674	0.602126	0.632083	0.756997	0.730816	0.414792	0.611183	0.821849		TCGA-22-4604-01A	0.449674	1.10679	0.650909	1.25622	0.564627	0.836161	0.973712	0.191363	0.545705	0.828406	0.935494	-0.00522861	0.480668		TCGA-22-4604-01A
	12.72		TCGA-58-8393-01A	0.443323	1.23662	0.949881	0.78683	0.892568	0.712903	1.06097	1.0235		TCGA-58-8393-01A	0.443323	0.994638	1.10782	1.16748	1.211	0.311703	0.544832	1.56413	1.425		TCGA-58-8393-01A	0.443323	0.00143038	0.291622	0.528278	1.3259	0.432187	-0.18568	0.055681		TCGA-58-8393-01A	0.443323	0.752242	0.886672	1.14954	0.335137	0.714873	0.78299	1.12992	0.765674	0.898741	1.15594	0.620332	1.43653		TCGA-58-8393-01A
	12.72		TCGA-90-6837-01A	0.443323	1.17897	1.10302	0.528203	0.28991	1.34917	0.198628	0.899588		TCGA-90-6837-01A	0.443323	0.302542	0.452465	0.476665	0.329882	0.25086	0.440656	0.701266	0.537897		TCGA-90-6837-01A	0.443323	0.127893	0.33642	0.239894	0.554996	0.10168	0.976803	0.595928		TCGA-90-6837-01A	0.443323	0.981653	0.932304	1.18092	0.755869	0.876591	1.06554	0.666984	1.07526	0.884674	0.768487	0.362288	0.57764		TCGA-90-6837-01A
	12.7		TCGA-22-4607-01A	0.436971	0.819104	0.292668	0.155236	0.018082	0.528565	-0.3778	0.238708		TCGA-22-4607-01A	0.436971	-0.525544	-0.344585	-0.318469	-0.33496	-0.17175	-0.0672	-0.0837883	-0.35853		TCGA-22-4607-01A	0.436971	-0.409572	-0.56849	0.647609	-0.28353	-0.42887	-0.71068	0.517347		TCGA-22-4607-01A	0.436971	0.0640097	-0.292142	0.227105	-0.353332	0.30384	0.401548	0.37527	0.097618	0.20946	-0.447326	0.17462	-1.54881		TCGA-22-4607-01A
	12.7		TCGA-68-7757-01B	0.436971	0.59375	0.324571	0.405696	-0.34436	0.427476	-0.31785	0.344921		TCGA-68-7757-01B	0.436971	-0.0665751	-0.242399	-0.448287	-0.63267	0.127531	0.090507	-0.448648	-0.46417		TCGA-68-7757-01B	0.436971	0.0857386	0.0945129	-0.42637	-0.45935	0.058192	-0.42943	0.016391		TCGA-68-7757-01B	0.436971	-0.582511	-0.24651	-0.325101	0.390385	-0.268911	-0.467293	-0.385725	-0.301586	-0.367285	-0.641055	-0.208536	-0.592945		TCGA-68-7757-01B
	12.69		TCGA-43-5668-01A	0.433796	0.26358	0.93712	1.26597	1.15807	0.543431	1.49675	1.25658		TCGA-43-5668-01A	0.433796	1.03106	1.3299	0.831345	1.3445	1.02537	1.15831	1.14221	1.23546		TCGA-43-5668-01A	0.433796	0.970974	0.829192	1.42326	0.663193	0.623533	1.2018	0.929899		TCGA-21-1070-01A	0.433796	0.453313	0.52162	0.71656	0.437133	0.559893	0.797118	-0.347675	0.96935	0.772138	0.801888	1.05822	1.32571		TCGA-21-1070-01A
	12.69		TCGA-21-1070-01A	0.433796	1.29776	1.02007	0.732383	1.25922	0.689118	1.49444	0.949744		TCGA-21-1070-01A	0.433796	1.18891	1.19365	1.47348	1.17095	0.951373	1.20317	1.13529	1.40014		TCGA-21-1070-01A	0.433796	1.18174	1.22341	0.826607	1.23123	1.14539	1.4643	0.782559		TCGA-43-5668-01A	0.433796	1.46133	1.25933	1.65155	0.862114	1.30784	1.53881	0.781134	1.34411	1.38405	1.35635	0.0416884	0.993232		TCGA-43-5668-01A
	12.69		TCGA-98-8020-01A	0.433796	0.302013	0.49047	0.468311	0.142406	0.579109	0.36464	0.389176		TCGA-98-8020-01A	0.433796	0.326826	0.381616	0.370029	0.289831	-0.73249	-0.45208	0.293176	0.368555		TCGA-77-7142-01A	0.433796	0.623203	0.0945129	0.249838	0.122208	-0.42887	-0.65443	0.330716		TCGA-98-8020-01A	0.433796	0.279517	0.445567	0.496933	0.0419001	0.209504	0.542823	-0.303284	0.138353	0.223527	0.521316	-0.810638	0.272872		TCGA-98-8020-01A
	12.69		TCGA-77-7142-01A	0.433796	-0.0229158	-0.119951	0.362138	-0.07253	0.0736653	-0.56226	-0.02977		TCGA-77-7142-01A	0.433796	-0.144284	-0.236949	-0.218788	-0.32028	-0.56805	-0.66911	0.025151	-0.07422		TCGA-98-8020-01A	0.433796	0.707511	0.936706	0.866384	1.06893	1.07581	0.667432	0.56646		TCGA-77-7142-01A	0.433796	0.40465	-0.307352	0.0200276	0.160895	0.175813	-0.276572	-0.379383	0.0650299	0.0969244	0.294186	-0.591691	-0.350516		TCGA-77-7142-01A
	12.68		TCGA-56-7731-01A	0.43062	1.39384	1.19447	0.833111	0.610204	1.06671	0.546791	1.10906		TCGA-56-7731-01A	0.43062	0.326826	0.571001	0.657482	0.276481	0.813244	0.965878	0.60789	0.183677		TCGA-56-7731-01A	0.43062	0.422971	0.524569	0.528278	0.582045	0.284328	-1.32004	0.487879		TCGA-60-2720-01A	0.43062	0.787001	1.12243	0.314956	0.794117	0.438605	0.8395	0.311853	0.700498	0.399364	0.0202942	1.1677	-0.454414		TCGA-60-2720-01A
	12.68		TCGA-60-2720-01A	0.43062	0.817357	0.722302	0.78683	1.02743	0.64452	0.825783	0.527843		TCGA-60-2720-01A	0.43062	0.579381	0.637762	0.631982	0.436684	0.944795	1.05269	0.410761	0.376323		TCGA-60-2720-01A	0.43062	1.82459	1.71618	1.68182	1.20418	1.62375	-0.59818	0.212844		TCGA-56-7731-01A	0.43062	1.03032	1.08441	0.591059	1.05761	0.869852	0.78299	0.825525	1.10785	0.610368	1.04906	0.534317	0.314432		TCGA-56-7731-01A
	12.67		TCGA-37-3783-01A	0.427444	2.16074	1.56668	0.582651	0.968427	0.766421	1.10478	0.486538		TCGA-37-3783-01A	0.427444	0.627949	0.985194	1.22312	1.27775	0.032156	0.238091	1.32032	1.23391		TCGA-37-3783-01A	0.427444	1.46628	1.69826	2.00998	1.13656	1.99775	0.714306	2.07915		TCGA-37-3783-01A	0.427444	0.828712	0.650909	0.321231	0.313888	1.59084	1.00903	0.546493	1.116	1.58099	-0.260278	0.244996	0.0997089		TCGA-37-3783-01A
	12.66		TCGA-77-8136-01A	0.424269	0.674109	0.986038	0.381194	1.34562	1.20051	1.6397	1.0353		TCGA-77-8136-01A	0.424269	1.11363	1.24815	1.4758	1.17095	0.181796	0.226515	0.991771	1.32401		TCGA-77-8136-01A	0.424269	0.960436	1.25029	1.43321	1.58287	0.780089	0.601808	1.0183		TCGA-77-8136-01A	0.424269	0.682723	0.559646	0.848337	0.148145	0.627276	1.03022	1.23773	0.594587	0.568167	0.534677	0.980029	1.13176		TCGA-77-8136-01A
	12.61		TCGA-21-1083-01A	0.40839	-0.120744	-0.085921	-0.28307	0.528023	-0.0125575	0.694357	-0.01502		TCGA-21-1083-01A	0.40839	0.0888428	0.231744	0.483619	0.343232	0.175218	0.236644	0.0372553	0.09823		TCGA-21-1083-01A	0.40839	0.465125	0.130351	0.508389	-0.33763	0.188655	0.536184	1.11653		TCGA-21-1083-01A	0.40839	0.474168	-0.117221	0.628709	-0.659319	0.222981	0.352102	-0.512558	-0.0327345	0.0828574	0.300866	0.362288	0.459889		TCGA-21-1083-01A
	12.59		TCGA-43-7658-01A	0.402039	-0.564464	-0.236931	-0.31029	0.085512	-0.375288	0.115622	-0.16254		TCGA-43-7658-01A	0.402039	0.654661	0.581901	0.395529	0.730389	0.091354	-0.09614	0.41422	0.491289		TCGA-43-7658-01A	0.402039	-0.388495	0.00491789	0.090729	-0.81099	0.049494	0.742431	-0.01308		TCGA-43-7658-01A	0.402039	0.189143	0.590067	0.440457	0.904612	0.216243	0.196699	0.229412	0.0487358	0.336063	0.434472	-1.17815	0.702318		TCGA-43-7658-01A
	12.57		TCGA-77-8156-01A	0.395688	0.0958753	0.69678	1.01823	0.932605	1.15591	0.996406	1.11496		TCGA-77-8156-01A	0.395688	1.22776	1.37078	1.08866	1.41125	0.760623	0.89498	1.69209	1.512		TCGA-77-8156-01A	0.395688	0.781281	0.703759	0.339336	0.582045	0.867064	0.864305	0.320893		TCGA-77-8156-01A	0.395688	1.04422	1.12243	0.421632	1.52083	0.910282	0.507504	1.05382	0.928615	1.02534	0.908773	0.682888	0.930893		TCGA-77-8156-01A
	12.55		TCGA-98-8021-01A	0.389336	-0.0683359	-0.494286	-0.04622	-0.41179	-0.357449	-0.417	-0.07993		TCGA-98-8021-01A	0.389336	0.161695	-0.235586	-0.339333	-0.15073	0.500809	0.196131	0.120257	0.02055		TCGA-98-8021-01A	0.389336	-0.799497	-0.810397	-0.52582	-0.06714	-0.79417	-0.5138	-0.81854		TCGA-98-8021-01A	0.389336	-0.0333161	-0.254116	-0.745531	0.71762	-0.396938	-0.559122	-0.0559607	-0.31788	-0.550155	-0.200155	-0.466579	0.19668		TCGA-98-8021-01A
	12.54		TCGA-58-8390-01A	0.386161	0.260087	0.0331856	-0.13606	0.310982	0.0915045	-0.1334	-0.27465		TCGA-58-8390-01A	0.386161	-0.527972	-0.514894	-0.163151	-0.3136	-0.63382	-0.86444	-0.33798	-0.40513		TCGA-58-8390-01A	0.386161	-0.704651	-0.783518	-1.48047	-1.5278	-1.07249	-1.17005	-0.80871		TCGA-58-8390-01A	0.386161	-0.0958827	-0.284537	-0.036448	0.768618	-0.241958	-0.424911	-0.315967	-0.733379	-0.465754	-0.500768	-1.18597	0.127415		TCGA-58-8390-01A
	12.54		TCGA-63-5131-01A	0.386161	0.488934	0.0182973	-0.70232	-0.5909	-0.378261	-0.27174	-0.254		TCGA-63-5131-01A	0.386161	-1.24192	-0.933175	-0.960603	-0.92237	-0.75386	-0.78052	-0.446919	-0.97996		TCGA-63-5131-01A	0.386161	1.3609	0.354339	0.528278	0.527947	0.014704	-0.94505	0.389652		TCGA-63-5131-01A	0.386161	-0.65203	-1.01464	-0.776906	-1.1268	-0.868615	-0.467293	-0.772564	-0.554144	-0.718959	-0.821422	-0.669887	-1.29252		TCGA-63-5131-01A
	12.53		TCGA-60-2711-01A	0.382985	-1.02915	-0.845226	0.016394	-0.20107	-0.84208	-0.38702	-0.29236		TCGA-60-2711-01A	0.382985	0.193264	0.256268	0.346847	0.329882	-0.16682	-0.1627	0.222279	0.267571		TCGA-98-A539-01A	0.382985	-0.420111	-0.75664	-1.15231	-0.51345	-0.39408	-0.41068	-0.9757		TCGA-98-A539-01A	0.382985	0.0014431	0.0729102	-0.21215	0.173644	-0.12067	-0.191807	-0.0432775	0.179088	-0.107046	0.247424	-0.169438	0.639979		TCGA-98-A539-01A
	12.53		TCGA-98-A539-01A	0.382985	0.516885	0.33946	0.326747	0.068654	0.576136	-0.27866	0.073488		TCGA-98-A539-01A	0.382985	-0.217136	-0.328235	-0.283696	-0.79421	0.122598	0.112211	-0.63886	-0.64905		TCGA-60-2711-01A	0.382985	-0.0828778	-0.0577986	-0.17777	-0.20238	0.058192	-0.35443	-0.31758		TCGA-60-2711-01A	0.382985	-0.269679	-0.489878	-0.256075	0.207643	-0.50475	-0.460229	-0.506216	-0.570438	-0.62049	-0.747939	-0.0912432	-0.613724		TCGA-60-2711-01A
	12.52		TCGA-21-1077-01A	0.379809	0.284544	0.42879	0.650711	0.294124	0.629654	-0.17951	0.085289		TCGA-21-1077-01A	0.379809	-0.158855	-0.0012401	-0.024061	-0.44443	0.821466	0.705437	-0.472857	-0.49369		TCGA-21-1077-01A	0.379809	-0.441188	-0.810397	0.060896	-0.16181	-0.42017	-1.10442	-0.17024		TCGA-21-1077-01A	0.379809	0.0570578	-0.140037	0.0827783	-0.0260969	-0.0330725	0.0624881	-1.01989	-0.187528	-0.142214	-0.153393	0.628151	-0.30203		TCGA-21-1077-01A
	12.51		TCGA-34-2596-01A	0.376634	0.291531	0.175688	0.100788	-0.0346	-0.152298	-0.25099	0.102992		TCGA-34-2596-01A	0.376634	0.552668	0.513777	0.166029	0.356582	1.28519	0.945622	0.30701	0.208535		TCGA-34-2596-01A	0.376634	-1.04188	-0.819356	-0.86392	-0.5946	-1.06379	-0.91692	-0.55332		TCGA-34-2596-01A	0.376634	0.21695	-0.193274	-0.0740984	0.398884	-0.0195961	-0.170616	-0.430116	-0.358616	0.0125227	-0.113312	1.06604	-0.177352		TCGA-34-2596-01A
	12.5		TCGA-56-6546-01A	0.373458	0.405082	0.843536	1.12168	1.10961	1.24511	1.20853	1.12086		TCGA-56-6546-01A	0.373458	0.96064	1.20728	1.11416	1.14425	0.860931	0.822636	0.746225	0.930956		TCGA-22-5480-01A	0.373458	1.46628	1.57283	1.42326	1.00131	1.52808	1.15493	-0.27829		TCGA-56-6546-01A	0.373458	1.30144	1.20609	1.10561	1.22335	1.15286	1.19975	1.87189	1.08341	0.884674	1.11586	0.518678	0.522228		TCGA-56-6546-01A
	12.5		TCGA-22-5480-01A	0.373458	-0.414228	-0.177378	0.386639	1.62587	0.260977	1.6789	0.274112		TCGA-22-5480-01A	0.373458	1.26176	1.28903	1.84902	0.890592	0.536985	0.711225	0.575035	0.902991		TCGA-56-6546-01A	0.373458	0.654819	0.829192	0.677442	0.960735	0.797484	-0.06381	0.586105		TCGA-58-8387-01A	0.373458	0.425505	0.285857	0.584784	0.755869	0.714873	0.154317	-0.0432775	0.195382	0.765105	-0.193475	1.6916	-0.440561		TCGA-58-8387-01A
	12.5		TCGA-58-8387-01A	0.373458	0.581521	0.360729	0.639821	0.917854	-0.0125575	0.73586	0.660609		TCGA-58-8387-01A	0.373458	0.916929	0.832596	0.944936	1.1309	1.55158	1.36667	0.490304	0.635773		TCGA-34-5240-01A	0.373458	-1.4845	-0.971668	-1.32136	-1.35198	-1.47258	-2.25753	0.350361		TCGA-22-5480-01A	0.373458	1.7255	1.54833	2.05943	0.165145	1.53694	1.45405	1.75774	1.24635	0.87764	1.99098	1.38664	2.62789		TCGA-22-5480-01A
	12.5		TCGA-34-5240-01A	0.373458	-0.400252	0.0374394	0.332191	-0.27482	0.284762	-0.49309	0.25641		TCGA-34-5240-01A	0.373458	-1.02094	-0.394996	-0.930467	-0.67539	-0.14544	-0.15691	-0.834259	-0.99239		TCGA-58-8387-01A	0.373458	1.06582	0.981504	0.309504	0.406225	0.901855	-0.04506	1.34245		TCGA-34-5240-01A	0.373458	0.182191	-0.0487738	0.540858	-2.11276	0.37796	0.387421	0.502102	-0.277145	0.547067	-0.380523	0.557776	-1.23711		TCGA-34-5240-01A
	12.46		TCGA-63-7022-01A	0.360755	0.827838	1.35612	1.40209	0.949462	1.27484	1.16703	1.50146		TCGA-63-7022-01A	0.360755	1.34433	1.23453	0.771073	0.930643	1.27203	1.38258	0.77908	0.97601		TCGA-63-7022-01A	0.360755	1.16067	1.37572	1.1846	1.46115	0.466977	1.07993	0.831672		TCGA-63-7022-01A	0.360755	1.39181	1.54833	1.57624	1.12985	1.24719	1.53881	0.743084	1.2545	1.20118	1.37639	1.74634	1.0625		TCGA-63-7022-01A
	12.46		TCGA-66-2770-01A	0.360755	0.415563	0.684018	0.37575	0.646026	0.70101	0.742777	0.66946		TCGA-66-2770-01A	0.360755	0.295257	0.46064	0.706164	0.556836	0.37419	0.541938	0.471283	0.763168		TCGA-66-2770-01A	0.360755	0.570511	0.856071	0.627721	0.298028	0.59744	0.648682	0.821849		TCGA-66-2770-01A	0.360755	0.342083	0.384725	0.528308	0.347887	0.479034	0.719417	-0.017911	0.44794	0.638502	0.461193	0.808	0.910114		TCGA-66-2770-01A
	12.46		TCGA-60-2708-01A	0.360755	-0.220319	-0.111444	0.446532	-0.21582	0.222325	-0.99343	0.043984		TCGA-60-2708-01A	0.360755	-0.695532	-1.04762	-1.23183	-1.24278	-0.78018	-0.89338	-0.708028	-1.20057		TCGA-60-2708-01A	0.360755	-0.704651	-0.684964	-0.74459	-0.6487	-1.16816	-1.02005	-0.92659		TCGA-60-2708-01A	0.360755	-0.186257	-0.155247	-0.23725	-1.1013	-0.161099	-0.121169	-0.277918	-0.692644	-0.416519	-0.634374	-1.66296	-0.606798		TCGA-60-2708-01A
	12.41		TCGA-56-8626-01A	0.344877	0.0137697	0.101247	0.220573	-0.46868	0.326387	-0.26943	0.1738		TCGA-56-8626-01A	0.344877	0.0232758	-0.239674	-1.12288	-0.39637	-0.30494	-0.41301	0.179049	-0.36785		TCGA-43-8118-01A	0.344877	-0.620342	0.0407559	-0.57554	-0.05361	0.327816	-0.64505	-0.79889		TCGA-43-8118-01A	0.344877	0.258661	0.369515	-0.143124	0.72612	0.283625	0.302656	0.330878	0.415352	0.364196	0.768487	-1.36582	0.446036		TCGA-43-8118-01A
	12.41		TCGA-43-8118-01A	0.344877	1.08289	0.88182	0.656156	0.013867	0.894268	-0.02042	0.722566		TCGA-43-8118-01A	0.344877	-0.110286	-0.1552	-0.095924	-0.34965	-0.60587	-0.54323	-0.234228	-0.50301		TCGA-22-4593-01A	0.344877	-1.01027	-0.604328	-1.34125	-1.24378	-1.10728	-0.9638	-0.92659		TCGA-56-8626-01A	0.344877	-0.165401	0.202199	-0.287451	0.517879	-0.0667638	-0.198871	0.0772134	0.1465	-0.149247	0.247424	-0.849735	0.660758		TCGA-56-8626-01A
	12.41		TCGA-22-4593-01A	0.344877	-0.356579	-0.747388	-1.42919	-1.08398	-0.455564	-0.79283	-0.39562		TCGA-22-4593-01A	0.344877	-0.345842	-0.253299	-0.357878	-0.52453	-0.99724	-0.95704	-0.313771	-0.66614		TCGA-56-8626-01A	0.344877	-0.198802	-0.147394	0.359225	0.920161	-0.08097	0.883054	-0.239		TCGA-22-4593-01A	0.344877	-0.80497	-1.06788	-1.33539	0.186394	-1.02359	-1.18073	-0.461825	-1.27923	-1.2535	-0.941668	-1.40492	-1.34101		TCGA-22-4593-01A
	12.39		TCGA-66-2737-01A	0.338526	0.352674	0.590434	0.811332	0.509058	0.260977	0.369251	0.796325		TCGA-66-2737-01A	0.338526	0.598808	0.474265	0.423347	0.423334	0.513964	0.621517	0.466096	0.311072		TCGA-66-2737-01A	0.338526	0.222739	0.551448	0.796774	0.59557	0.710508	0.39556	0.586105		TCGA-66-2737-01A	0.338526	0.543687	0.582462	0.955013	0.250141	0.755302	0.804182	0.971382	0.44794	0.933908	0.461193	0.909653	0.113562		TCGA-66-2737-01A
	12.38		TCGA-66-2757-01A	0.33535	-0.183633	-0.0455098	0.002782	0.563845	-0.0185039	0.376168	0.25641		TCGA-66-2757-01A	0.33535	-0.0617183	0.237194	0.390892	0.396633	-0.07637	-0.04984	0.17732	0.231839		TCGA-66-2757-01A	0.33535	-0.377956	-0.245948	-0.33688	-0.04009	-0.18534	0.123689	0.065504		TCGA-66-2757-01A	0.33535	0.599301	0.392331	0.766761	0.424383	0.566631	0.380357	0.29917	0.0405888	0.870607	0.494595	-0.185077	0.0927824		TCGA-66-2757-01A
	12.36		TCGA-18-3409-01A	0.328999	-0.286702	0.664876	1.05363	0.500629	1.15888	0.113316	1.17102		TCGA-18-3409-01A	0.328999	0.105842	0.166345	-0.193288	-0.20947	0.004201	-0.21334	-0.706298	-0.39581		TCGA-18-3409-01A	0.328999	0.454587	0.614164	0.428835	0.59557	0.153865	-1.12317	0.635219		TCGA-18-3409-01A	0.328999	1.40571	1.17567	1.01149	1.18935	1.20676	1.25626	1.70701	0.814557	0.849506	1.4432	-0.474399	-0.0318952		TCGA-18-3409-01A
	12.35		TCGA-18-4721-01A	0.325823	-0.0962868	0.486216	0.933839	0.799851	0.573163	0.862675	0.887786		TCGA-18-4721-01A	0.325823	0.61095	0.971569	0.882345	0.957344	0.530408	0.372652	0.931249	1.05214		TCGA-18-4721-01A	0.325823	0.507279	0.614164	0.130506	0.325077	-0.12446	-0.11068	1.12635		TCGA-18-4721-01A	0.325823	1.01641	0.68133	1.39427	0.568877	0.930497	0.973712	1.21236	0.773821	1.02534	0.775167	0.80018	0.231313		TCGA-18-4721-01A
	12.35		TCGA-77-7337-01A	0.325823	0.459236	0.220353	0.133457	-0.357	0.49586	-0.0527	0.038084		TCGA-77-7337-01A	0.325823	-0.491546	-0.163375	-0.269787	-0.19078	-0.5368	-0.40288	-0.400231	-0.11461		TCGA-77-7337-01A	0.325823	0.0962771	-0.0577986	-0.14793	1.2718	-0.60282	-0.64505	-0.239		TCGA-77-7337-01A	0.325823	0.0848652	-0.611562	-0.124299	0.398884	0.0208334	-0.107042	0.406978	0.113912	-0.402452	-0.200155	-1.06086	-0.814594		TCGA-77-7337-01A
	12.32		TCGA-77-A5GF-01A	0.316296	-1.15842	-0.302865	-0.48453	-0.08517	-0.70234	0.150208	-0.33366		TCGA-77-A5GF-01A	0.316296	0.0645587	-0.126588	-0.077379	0.199049	0.334725	0.080379	-0.472857	-0.11461		TCGA-77-A5GF-01A	0.316296	0.591588	0.426015	0.418891	0.243929	0.536557	1.2393	0.281603		TCGA-77-A5GF-01A	0.316296	-0.603367	-0.588747	-0.23725	-2.24025	-0.605824	-0.65095	-0.937446	-0.774114	-0.416519	-0.614333	0.471761	-0.239691		TCGA-77-A5GF-01A
	12.31		TCGA-22-1011-01A	0.31312	0.370143	0.505358	0.441087	0.624954	0.344226	0.668994	0.412779		TCGA-22-1011-01A	0.31312	1.20591	1.23453	0.671391	1.03744	1.9561	2.01054	1.17852	0.938724		TCGA-22-1011-01A	0.31312	0.127893	0.237865	0.299559	0.365651	0.162563	0.264312	0.674509		TCGA-22-1011-01A	0.31312	0.501976	0.301068	0.609884	-0.0430962	0.30384	0.373293	-0.113035	0.529411	0.420464	0.0937774	1.98875	0.709244		TCGA-22-1011-01A
	12.31		TCGA-22-A5C4-01A	0.31312	-0.167911	-0.49216	-0.67237	-0.56983	-0.488269	-0.75594	-0.19499		TCGA-22-A5C4-01A	0.31312	-0.571683	-0.390909	-0.163151	-0.3897	-0.68316	-0.45497	-0.303396	-0.29483		TCGA-22-A5C4-01A	0.31312	-1.74796	-1.73323	-1.26169	-0.21591	-1.49867	-1.51692	-1.13286		TCGA-22-A5C4-01A	0.31312	-0.234919	-0.436642	-0.306276	0.284139	-0.383461	-0.622695	0.324537	-0.423792	-0.536088	-0.373843	-1.60823	-0.378222		TCGA-22-A5C4-01A
	12.3		TCGA-56-8309-01A	0.309945	0.948376	1.62198	1.0754	1.93563	1.02806	1.76191	1.26248		TCGA-56-8309-01A	0.309945	2.02671	1.83402	1.90466	1.71831	1.35754	1.35654	1.4967	1.43121		TCGA-56-8309-01A	0.309945	1.26605	1.16965	0.856439	0.920161	1.24976	0.939304	1.04777		TCGA-43-3920-01A	0.309945	0.529783	0.0881207	0.760486	0.0546495	1.1596	0.89601	0.666984	0.1465	1.15195	0.0737365	0.276274	-0.676063		TCGA-43-3920-01A
	12.3		TCGA-43-3920-01A	0.309945	1.12132	0.667003	0.487368	0.761922	0.683171	0.562931	0.949744		TCGA-43-3920-01A	0.309945	0.241832	0.489252	0.62271	0.810491	0.435033	0.264135	0.967562	0.861044		TCGA-34-5928-01A	0.309945	1.12905	0.909828	0.399002	1.13656	0.623533	-0.00756	0.212844		TCGA-56-8309-01A	0.309945	1.45438	1.49509	0.697735	1.72908	1.32132	0.994903	1.447	1.16488	1.20118	1.15594	1.0504	1.1941		TCGA-56-8309-01A
	12.3		TCGA-34-5928-01A	0.309945	0.567546	0.320318	5.98e-05	0.450057	0.757501	0.544486	0.111843		TCGA-34-5928-01A	0.309945	-0.0787171	0.124108	0.265711	-0.08398	-0.59107	-0.49693	0.123715	-0.01208		TCGA-43-3920-01A	0.309945	-0.514957	0.0855534	0.220005	-0.28353	-0.22883	-0.60755	1.6666		TCGA-34-5928-01A	0.309945	-0.193208	0.118542	-0.130574	0.364886	0.37796	-0.276572	-0.258893	-0.45638	-0.311017	0.100458	0.244996	-0.163499		TCGA-34-5928-01A
	12.28		TCGA-66-2754-01A	0.303593	-0.901621	-1.3174	-1.49453	-1.51806	-1.03831	-1.43613	-1.15976		TCGA-66-2754-01A	0.303593	-1.49448	-1.08441	-1.03942	-1.23744	-0.63547	-1.00769	-1.06424	-1.1058		TCGA-66-2754-01A	0.303593	-1.14727	-1.76906	-1.90807	-1.75772	-1.62044	-0.83255	-1.0641		TCGA-66-2754-01A	0.303593	-0.429571	-0.900562	-0.701605	0.26289	-0.538441	-0.975883	-0.525241	-0.880025	0.0406566	-0.881545	-1.69424	-1.57651		TCGA-66-2754-01A
	12.26		TCGA-66-2795-01A	0.297242	0.447008	0.605323	0.781386	0.782994	0.373958	0.401531	0.58685		TCGA-66-2795-01A	0.297242	0.00870542	0.275343	0.196166	0.161669	0.290326	0.369758	0.255134	0.001907		TCGA-66-2795-01A	0.297242	0.00143038	0.121391	0.031063	0.243929	-0.03748	-1.09505	-0.239		TCGA-66-2795-01A	0.297242	0.689675	0.590067	1.24994	-1.37754	1.00462	1.01609	1.07285	0.545705	1.16601	0.634881	0.815819	-0.0596014		TCGA-66-2795-01A
	12.26		TCGA-33-6738-01A	0.297242	-0.74265	-0.381561	-0.51175	-0.44972	-0.393127	-0.51153	-0.88538		TCGA-33-6738-01A	0.297242	-0.355555	-0.0366645	-0.814558	-0.22949	0.454765	0.196131	-0.0561212	-0.5201		TCGA-33-6738-01A	0.297242	0.865589	-0.0577986	-0.00871	-0.40525	-0.02009	-0.68255	0.910253		TCGA-33-6738-01A	0.297242	-0.645078	-0.429036	-0.582379	-0.599822	-0.88883	-0.361337	-0.823297	0.619028	-1.01436	0.0536957	0.510859	-1.32023		TCGA-33-6738-01A
	12.25		TCGA-18-5595-01A	0.294066	-1.25974	-1.39397	-1.48092	-1.72668	-1.29698	-1.80504	-1.59051		TCGA-18-5595-01A	0.294066	-1.5139	-1.56673	-1.05565	-1.51512	-1.51522	-1.84688	-1.32881	-1.53304		TCGA-18-5595-01A	0.294066	0.0330459	-0.0488391	-0.92359	-0.94624	-0.22883	0.02994	-0.49439		TCGA-18-5595-01A	0.294066	-1.09	-1.41772	-1.73699	0.0121514	-1.15836	-1.55511	-0.766222	-1.33626	-1.44341	-1.09531	-0.959208	-0.876933		TCGA-18-5595-01A
	12.24		TCGA-34-8455-01A	0.290891	0.621701	-0.3135	-0.52264	-0.46025	-0.286092	-0.12417	-0.04453		TCGA-34-8455-01A	0.290891	-0.486689	-0.354122	-0.471468	-0.51919	-0.2737	-0.12797	-0.16679	-0.14879		TCGA-34-8455-01A	0.290891	0.233278	-0.254908	0.080785	0.500898	0.371304	0.742431	0.183376		TCGA-34-8455-01A	0.290891	-0.506041	-0.505089	-0.732981	-0.693318	-0.747327	-0.446102	-0.791589	-0.301586	-0.880729	0.0804168	-1.06086	-0.399002		TCGA-34-8455-01A
	12.23		TCGA-39-5016-01A	0.287715	-0.695483	-0.117825	0.664323	0.624954	-0.095807	0.528346	0.359673		TCGA-39-5016-01A	0.287715	0.693516	0.851671	0.613437	0.850542	0.734313	0.595473	0.410761	0.806668		TCGA-39-5016-01A	0.287715	1.17121	0.820233	0.279671	0.717292	1.01492	0.058064	1.32281		TCGA-39-5028-01A	0.287715	0.0779133	0.034884	0.145529	0.139646	0.324055	0.627588	-0.436458	0.399058	0.37123	-0.113312	0.96439	-0.246618		TCGA-39-5028-01A
	12.23		TCGA-39-5028-01A	0.287715	1.19295	0.888201	0.411141	0.591239	0.662359	0.708192	0.415729		TCGA-39-5028-01A	0.287715	0.416677	0.378891	0.198484	0.141643	0.49752	0.884852	-0.0146205	-0.09752		TCGA-39-5028-01A	0.287715	0.317586	0.300581	0.707275	0.500898	0.13647	-0.48568	0.782559		TCGA-39-5016-01A	0.287715	0.93299	0.795409	1.08679	0.373385	0.735088	0.740608	0.37527	0.545705	0.898741	0.641561	0.714166	0.0789293		TCGA-39-5016-01A
	12.23		TCGA-39-5024-01A	0.287715	-0.395012	-0.502794	-0.10611	0.047582	-0.0898606	0.267799	-0.26875		TCGA-39-5024-01A	0.287715	0.511385	0.156807	0.342211	0.005471	0.247572	0.421846	-0.222124	-0.33833		TCGA-39-5024-01A	0.287715	1.54005	0.766476	0.756997	0.784915	0.95404	0.358061	1.08706		TCGA-39-5024-01A	0.287715	-0.12369	0.186989	-0.601204	0.177894	0.216243	0.401548	0.197704	0.162794	-0.128147	-0.54753	0.299732	0.0512232		TCGA-39-5024-01A
	12.22		TCGA-NC-A5HL-01A	0.284539	-0.138213	0.165054	0.383917	0.816709	0.344226	0.733555	0.17085		TCGA-NC-A5HL-01A	0.284539	0.705658	0.718148	0.840618	1.09085	0.717869	0.530363	1.19754	1.16399		TCGA-NC-A5HQ-01A	0.284539	-0.272571	-0.362422	-0.05844	0.162782	0.449582	0.751806	0.006568		TCGA-NC-A5HL-01A	0.284539	0.230854	0.506409	0.522033	0.802617	0.351007	0.0836793	0.165996	0.325735	0.708837	0.407751	0.190259	0.826995		TCGA-NC-A5HL-01A
	12.22		TCGA-NC-A5HQ-01A	0.284539	-0.0578544	-0.13484	-0.07344	0.018082	-0.586385	0.353111	-0.06223		TCGA-NC-A5HQ-01A	0.284539	0.907215	0.697711	0.717755	0.583537	1.41345	1.26104	0.600973	0.554986		TCGA-NC-A5HL-01A	0.284539	1.10798	0.632083	0.448724	0.609095	1.37152	1.77367	0.86114		TCGA-NC-A5HQ-01A	0.284539	-0.853633	0.0500945	0.051403	-0.438329	-0.275649	-0.0222769	-0.728173	0.36647	0.244627	-0.193475	0.315371	0.619199		TCGA-NC-A5HQ-01A
	12.21		TCGA-37-A5EM-01A	0.281363	0.53086	0.747825	1.08629	1.14754	1.12915	0.793503	0.607502		TCGA-37-A5EM-01A	0.281363	0.790652	0.626862	0.585619	0.610237	-0.51707	-0.20466	0.858623	0.522361		TCGA-37-A5EM-01A	0.281363	0.170047	0.452893	0.438779	-0.14829	0.232143	0.292437	0.448588		TCGA-37-A5EM-01A	0.281363	0.606253	0.529225	0.735386	0.50938	0.404913	0.514568	-0.315967	0.0242947	0.293862	0.120499	-0.677706	0.113562		TCGA-37-A5EM-01A
	12.19		TCGA-98-A53B-01A	0.275012	0.17274	0.28416	0.062675	-0.04303	0.703984	0.362334	0.563247		TCGA-98-A53B-01A	0.275012	0.27583	0.310767	0.110393	0.396633	0.481076	0.178768	0.696078	0.469539		TCGA-98-A53B-01A	0.275012	1.18174	0.112432	0.080785	1.25828	0.640928	1.07993	0.527169		TCGA-98-A53B-01A	0.275012	0.133528	0.346699	0.0263027	0.751619	0.0882159	0.133126	0.185021	0.488675	0.139125	0.414431	-0.404023	0.923967		TCGA-98-A53B-01A
	12.18		TCGA-39-5035-01A	0.271836	0.207679	0.25013	0.402973	0.388948	0.519645	0.597517	0.247559		TCGA-39-5035-01A	0.271836	0.698372	1.12553	0.942618	1.38455	0.772134	0.80672	1.07477	1.46694		TCGA-56-8201-01A	0.271836	0.707511	1.18757	1.24427	1.02836	1.02362	1.40805	1.5389		TCGA-56-8201-01A	0.271836	1.61427	1.61678	1.60762	0.585876	1.34827	1.63064	1.84653	1.31153	1.43328	1.22943	-0.224175	1.1941		TCGA-56-8201-01A
	12.18		TCGA-56-8201-01A	0.271836	1.24885	1.58583	1.27958	1.3414	1.53945	1.52211	1.34804		TCGA-56-8201-01A	0.271836	1.04806	1.30265	1.00753	1.33115	0.34788	0.666371	0.967562	1.35975		TCGA-39-5035-01A	0.271836	0.675896	1.46532	1.69176	1.35295	0.797484	0.911179	0.890608		TCGA-39-5035-01A	0.271836	1.23192	1.28215	0.885987	1.35084	1.44934	1.36928	0.990407	1.47447	1.14491	1.32963	1.53521	1.60277		TCGA-39-5035-01A
	12.18		TCGA-63-A5MR-01A	0.271836	0.158765	-0.183759	-0.32118	0.112905	0.249084	0.177876	-0.73491		TCGA-63-A5MR-01A	0.271836	-0.615395	-0.483557	0.0060754	-0.74481	-0.32139	-0.01078	-0.645777	-0.41912		TCGA-63-A5MR-01A	0.271836	0.64428	-0.676004	0.627721	0.41975	1.0845	0.789305	0.645041		TCGA-63-A5MR-01A	0.271836	-0.798018	-0.786483	-0.469428	-0.808062	-0.794494	-0.241253	-0.0496191	-0.814849	-0.817427	-0.707857	-0.271092	-0.565238		TCGA-63-A5MR-01A
	12.17		TCGA-85-8582-01A	0.268661	-0.0211689	0.111881	-0.0435	0.445842	0.582082	0.500677	0.102992		TCGA-85-8582-01A	0.268661	0.630377	0.286243	0.179938	0.068217	1.24079	1.05124	0.170403	0.025211		TCGA-85-8582-01A	0.268661	-0.00910814	0.103472	0.369169	0.311553	0.667021	0.348686	0.065504		TCGA-85-8582-01A	0.268661	-0.394812	-0.467063	-1.07183	0.381885	-0.444106	-1.0112	-0.385725	-0.146793	-0.0929795	-0.240237	0.510859	0.349064		TCGA-85-8582-01A
	12.16		TCGA-43-6770-01A	0.265485	0.0190105	0.0225511	0.552705	-0.04303	0.33828	-0.63835	0.17085		TCGA-43-6770-01A	0.265485	-0.168568	-0.497182	-0.756604	-0.47514	-0.2145	-0.41012	-0.363918	-0.48126		TCGA-43-6770-01A	0.265485	-0.831113	-1.01647	-1.11253	-0.93271	-0.76808	-0.49505	-0.90694		TCGA-43-6770-01A	0.265485	-0.165401	-0.254116	-0.274901	0.411634	-0.34977	-0.326018	-0.373042	-0.383057	-0.163314	-0.0799101	-1.09996	-0.0041891		TCGA-43-6770-01A
	12.15		TCGA-60-2721-01A	0.262309	0.574534	0.488343	0.585374	0.334161	0.195566	0.708192	0.881886		TCGA-60-2721-01A	0.262309	1.16705	1.00972	0.896254	1.27775	0.908618	0.981794	1.28746	1.18264		TCGA-60-2721-01A	0.262309	1.12905	1.26821	1.2741	1.29885	0.971435	1.74554	1.10671		TCGA-18-3417-01A	0.262309	0.272565	0.164173	0.371432	-0.00059803	0.209504	0.479249	-0.493533	-0.00829338	0.153192	-0.587612	0.229357	-1.17477		TCGA-18-3417-01A
	12.15		TCGA-18-3417-01A	0.262309	-0.578439	-0.398576	0.258687	0.093941	0.689118	-0.52076	0.179701		TCGA-18-3417-01A	0.262309	-0.945658	-0.183812	-0.003197	-0.53121	-0.54009	-0.39131	-1.02101	-0.61487		TCGA-18-3417-01A	0.262309	0.665357	0.596245	0.488501	0.325077	-0.49845	-1.47004	0.870963		TCGA-60-2721-01A	0.262309	0.126576	0.871462	1.02404	0.27139	0.53294	0.712353	0.0518469	0.529411	0.561134	0.507955	0.409205	0.383697		TCGA-60-2721-01A
	12.14		TCGA-56-5898-01A	0.259134	0.111598	0.343714	0.509147	0.197193	0.33828	0.048756	0.554396		TCGA-56-5898-01A	0.259134	0.173837	0.087321	-0.719513	-0.08398	-0.0698	-0.24228	0.0216926	-0.05868		TCGA-56-5898-01A	0.259134	0.401894	0.14827	0.259782	0.3927	0.179958	0.320561	-0.31758		TCGA-56-5898-01A	0.259134	0.710531	0.742172	0.816962	-0.434079	0.425128	0.945457	1.26944	0.855292	0.455632	0.955535	-0.0130481	0.501448		TCGA-56-5898-01A
	12.12		TCGA-66-2790-01A	0.252782	0.223401	0.290541	0.209684	0.858853	0.192593	0.786586	0.318368		TCGA-66-2790-01A	0.252782	0.606093	0.595525	0.455801	0.556836	0.540274	0.436315	0.597514	0.568968		TCGA-21-1071-01A	0.252782	-0.409572	-0.236989	-0.7247	-0.09419	-0.01139	-0.13881	0.301248		TCGA-66-2790-01A	0.252782	0.515879	0.270647	0.00747748	0.772868	0.425128	0.274401	-0.151085	0.374617	0.265728	0.61484	1.11296	0.508375		TCGA-66-2790-01A
	12.12		TCGA-21-1071-01A	0.252782	0.881993	0.286287	0.030006	0.068654	0.424503	0.069508	-0.05928		TCGA-21-1071-01A	0.252782	-0.428407	-0.175637	0.0872115	-0.04126	-0.4217	-0.32041	-0.0319124	-0.31503		TCGA-66-2790-01A	0.252782	0.296509	0.479772	0.816662	0.338602	0.20605	0.264312	-0.15059		TCGA-21-1071-01A	0.252782	-0.353101	-0.573536	-0.0238979	-0.459578	-0.403676	-0.389592	-1.17843	-0.407498	-0.374318	-0.00642695	0.213718	-0.288177		TCGA-21-1071-01A
	12.11		TCGA-56-5897-01A	0.249607	0.817357	1.13918	1.01551	0.831459	1.03104	0.885732	1.0235		TCGA-56-5897-01A	0.249607	0.720228	0.76311	0.409438	0.636938	0.882308	1.10623	0.303551	0.342144		TCGA-56-5897-01A	0.249607	0.591588	0.838152	0.180228	0.825489	0.510465	0.45181	-0.35687		TCGA-39-5021-01A	0.249607	0.349035	0.696541	1.16837	0.71762	0.586846	0.867755	-0.4428	0.504969	0.772138	0.340948	0.784541	-0.232765		TCGA-39-5021-01A
	12.11		TCGA-39-5021-01A	0.249607	-0.641328	0.211846	0.909338	0.863067	0.677225	0.535263	0.642907		TCGA-39-5021-01A	0.249607	0.559953	0.708611	0.815118	0.463384	0.627427	0.527469	0.0493597	0.186785		TCGA-39-5021-01A	0.249607	0.338663	0.3185	0.458668	-0.22943	0.058192	0.404935	0.645041		TCGA-56-5897-01A	0.249607	0.870423	1.09962	0.22083	1.24035	0.95745	0.436867	0.812842	0.928615	0.947975	1.22943	0.808	0.73695		TCGA-56-5897-01A
	12.11		TCGA-90-A4ED-01A	0.249607	-1.54274	-0.853733	-0.62609	-0.91541	-0.431779	-0.79975	0.029233		TCGA-90-A4ED-01A	0.249607	0.319541	0.0260095	-0.986103	0.144313	0.915196	0.756079	-0.341438	-0.41756		TCGA-22-4591-01A	0.249607	-0.557111	0.0138774	0.140451	-0.4864	-0.63761	-1.01067	-0.98552		TCGA-22-4591-01A	0.249607	-0.151497	-0.330168	0.139254	-2.29125	-0.201529	-0.262444	-0.487191	-0.0164404	-0.107046	0.113818	-0.701165	-0.489047		TCGA-22-4591-01A
	12.11		TCGA-22-4591-01A	0.249607	-0.505068	-0.551713	-0.22862	-0.75315	-0.877758	-0.63604	-0.35136		TCGA-22-4591-01A	0.249607	-0.564398	-0.439958	-0.527105	-0.58061	-0.57791	-0.73567	-0.353543	-0.30726		TCGA-90-A4ED-01A	0.249607	-0.167186	0.309541	0.418891	-0.10771	0.649626	-0.42005	0.370007		TCGA-90-A4ED-01A	0.249607	-0.0541716	-0.025958	-0.0866486	0.479631	-0.262173	-0.0999781	0.521127	-0.0571756	-0.254749	0.641561	1.4101	-0.46134		TCGA-90-A4ED-01A
	12.1		TCGA-22-5471-01A	0.246431	-0.422962	0.0757237	0.6616	1.09275	0.237191	1.1163	0.415729		TCGA-22-5471-01A	0.246431	1.03592	1.02743	1.53375	1.22435	0.208106	0.358183	0.927791	1.21682		TCGA-56-8308-01A	0.246431	0.212201	0.0228369	-0.57554	0.203355	-0.22883	-0.19506	-0.38634		TCGA-22-5471-01A	0.246431	0.307324	0.742172	0.559684	0.845115	0.620537	0.521632	0.0645301	-0.00014635	0.39233	-0.0197875	0.307552	-0.12194		TCGA-22-5471-01A
	12.1		TCGA-66-2742-01A	0.246431	1.46197	0.639353	0.560872	0.068654	0.379905	-0.12648	0.215105		TCGA-66-2742-01A	0.246431	-0.336128	-0.0475644	-0.255878	-0.20146	0.597828	0.526022	0.1998	0.025211		TCGA-66-2742-01A	0.246431	-0.103955	-0.272827	-0.39654	0.014011	-0.36799	-0.33568	-0.1113		TCGA-56-8308-01A	0.246431	0.0570578	-0.124826	-0.626305	0.815366	-0.19479	-0.580313	0.127946	-0.179381	-0.11408	-0.0932707	0.213718	0.0927824		TCGA-56-8308-01A
	12.1		TCGA-56-8308-01A	0.246431	-0.134719	-0.0752864	0.555427	0.241444	0.0350137	-0.30632	0.126594		TCGA-56-8308-01A	0.246431	0.372966	0.0409967	-0.232697	-0.21614	0.768845	0.625858	-0.391585	-0.36008		TCGA-22-5471-01A	0.246431	1.81406	1.6893	1.26415	1.39352	1.90207	0.83618	0.753091		TCGA-66-2742-01A	0.246431	-0.0263643	-0.124826	-0.0176228	0.666623	0.155598	-0.0152131	-0.20816	-0.00014635	0.279795	0.133859	-0.14598	-0.246618		TCGA-66-2742-01A
	12.08		TCGA-85-8350-01A	0.24008	-0.0194219	0.186323	0.72966	0.249873	0.359092	-0.06653	0.442282		TCGA-85-8350-01A	0.24008	0.409392	0.230381	0.214711	0.117613	0.826399	0.476828	0.137549	0.08114		TCGA-85-8350-01A	0.24008	0.623203	0.667921	0.866384	0.636144	0.501767	0.573683	0.478056		TCGA-85-8350-01A	0.24008	0.21695	0.574857	0.296131	0.781368	0.37796	0.253209	0.0137971	0.480528	0.343096	0.474554	0.526498	0.702318		TCGA-85-8350-01A
	12.07		TCGA-66-2778-01A	0.236904	2.02099	1.29657	0.86578	0.163478	0.787233	-0.13801	0.645857		TCGA-66-2778-01A	0.236904	-0.649392	-0.211062	-0.295287	-0.6033	-0.14215	-0.14244	-0.486691	-0.61332		TCGA-66-2778-01A	0.236904	0.170047	-0.281786	-0.49598	0.379176	-0.62891	-1.96691	-1.64364		TCGA-66-2778-01A	0.236904	0.536735	0.453173	0.892262	-2.04476	0.95745	0.924265	0.273804	0.765674	1.20821	0.133859	0.17462	-1.17477		TCGA-66-2778-01A
	12.07		TCGA-85-6798-01A	0.236904	-1.86068	-1.38333	-0.34296	-0.84798	-0.761804	-1.80965	-0.96799		TCGA-85-6798-01A	0.236904	-1.25649	-1.49588	-1.80674	-1.53915	-1.09097	-1.10752	-1.87005	-1.56256		TCGA-85-6798-01A	0.236904	-0.56765	-1.07022	-0.92359	-1.46018	-1.76829	-2.07941	0.86114		TCGA-85-6798-01A	0.236904	-0.923152	-0.771273	-0.651405	-0.706067	-1.01686	-0.502612	-0.163768	-1.27108	-1.34494	-1.51617	-0.0677847	-1.36872		TCGA-85-6798-01A
	12.06		TCGA-63-7020-01A	0.233728	0.490681	0.173561	0.441087	0.129763	0.33828	0.498371	0.610453		TCGA-63-7020-01A	0.233728	0.283115	-3.77939	-0.211833	0.530136	0.081488	-0.04984	1.05402	0.957367		TCGA-63-7020-01A	0.233728	1.43467	1.06214	1.28404	1.35295	1.0845	1.88617	1.13617		TCGA-63-7020-01A	0.233728	0.585398	0.475988	-0.155674	1.00661	0.438605	0.0483606	0.451369	0.928615	0.575201	0.862011	0.0338689	1.30493		TCGA-63-7020-01A
	12.02		TCGA-56-8083-01A	0.221026	-1.44317	-1.31527	-2.18602	-2.12494	-2.0046	-2.05175	-1.56101		TCGA-56-8083-01A	0.221026	-1.21764	-1.564	-1.99451	-1.92231	-0.86897	-1.11041	-1.57954	-1.98358		TCGA-56-8083-01A	0.221026	-1.29481	-1.33005	-1.8683	-2.05526	-1.35081	0.02994	-2.09548		TCGA-56-8083-01A	0.221026	-1.55577	-1.41011	-2.17625	-0.697567	-1.92652	-1.90123	-1.80625	-1.05926	-1.26054	0.274145	-2.17123	-1.32716		TCGA-56-8083-01A
	12.01		TCGA-77-7465-01A	0.21785	-0.243029	0.173561	0.593541	1.21918	0.831831	1.08402	0.580949		TCGA-77-7465-01A	0.21785	1.01164	1.18003	1.59634	1.14425	0.541918	0.758972	0.663224	1.19041		TCGA-77-7465-01A	0.21785	0.338663	0.202027	-0.4761	-0.08066	0.188655	0.142438	0.988835		TCGA-70-6722-01A	0.21785	1.00946	0.696541	0.70401	0.811116	0.856376	1.39754	0.565518	0.912321	0.575201	0.568078	-0.13816	1.32571		TCGA-70-6722-01A
	12.01		TCGA-70-6722-01A	0.21785	0.0120228	0.33946	0.509147	0.812495	0.674252	0.680523	0.356722		TCGA-70-6722-01A	0.21785	0.0645587	0.173157	0.423347	0.044186	-0.10597	0.264135	0.078756	0.24116		TCGA-70-6722-01A	0.21785	0.918282	1.48324	1.05533	0.609095	0.519162	0.733056	0.556637		TCGA-77-7465-01A	0.21785	0.849568	0.848646	1.53232	0.985359	1.36848	1.34809	0.248437	1.42558	1.26448	1.42316	0.612512	1.12484		TCGA-77-7465-01A
	12		TCGA-18-3415-01A	0.214674	0.216413	0.586181	0.334914	0.506951	0.0885313	0.532957	0.327219		TCGA-18-3415-01A	0.214674	0.2904	0.584625	0.669073	0.823841	-0.01553	0.060123	0.995229	0.951152		TCGA-18-3415-01A	0.214674	1.25551	1.08902	1.80115	0.839014	0.484372	0.151813	1.83358		TCGA-18-3415-01A	0.214674	0.397698	0.0424892	0.352606	-0.221588	0.398175	0.458058	0.654301	0.0568828	0.610368	0.14722	0.221537	-0.655283		TCGA-18-3415-01A
	11.98		TCGA-77-7338-01A	0.208323	0.705553	0.533008	0.691547	0.416342	0.837778	-0.055	0.241658		TCGA-77-7338-01A	0.208323	0.0669871	0.0137472	-0.311514	-0.14672	0.166996	0.217834	-0.00943291	-0.14413		TCGA-77-7338-01A	0.208323	-0.85219	-0.693923	-0.8142	-0.66222	-0.6724	-1.23567	-0.57297		TCGA-77-7338-01A	0.208323	0.0987689	-0.102011	0.164354	0.0503997	-0.0667638	0.0836793	-0.721831	-0.195675	-0.27585	0.280826	0.1668	-0.371295		TCGA-77-7338-01A
	11.98		TCGA-66-2753-01A	0.208323	0.955364	0.313937	0.027284	-0.30221	-0.0393163	-0.02964	-0.00322		TCGA-66-2753-01A	0.208323	-0.209851	-0.226049	-0.246606	-0.60998	0.209751	0.365417	-0.491878	-0.57292		TCGA-66-2753-01A	0.208323	-0.504419	-0.541612	-0.70481	-0.55402	-0.86375	-0.7388	-0.43545		TCGA-66-2753-01A	0.208323	0.203046	-0.223695	0.0827783	-0.230088	0.0343099	0.0412968	-0.63939	-0.228263	-0.170348	0.234064	-0.591691	-0.253544		TCGA-66-2753-01A
	11.97		TCGA-18-3412-01A	0.205147	0.237377	0.1608	0.313135	0.093941	-0.122566	-0.15876	0.023332		TCGA-18-3412-01A	0.205147	-0.144284	-0.186537	-0.487696	-0.28156	-0.44143	-0.54179	-0.369105	-0.34299		TCGA-18-3412-01A	0.205147	0.307048	0.676881	-0.12805	0.270979	0.414792	-0.09193	0.694155		TCGA-18-3412-01A	0.205147	0.050106	-0.307352	-0.802007	0.602875	0.243196	-0.608568	-0.252551	-0.37491	0.237594	-0.507449	-0.560413	-0.779961		TCGA-18-3412-01A
	11.96		TCGA-66-2727-01A	0.201972	0.186716	0.179942	0.631654	0.226694	0.195566	0.097176	0.356722		TCGA-66-2727-01A	0.201972	-0.149141	-0.0148649	0.054757	-0.08264	-0.03526	0.022503	-0.142581	0.079587		TCGA-66-2727-01A	0.201972	-0.356879	-0.0577986	0.160339	-0.20238	-0.36799	-0.13881	0.075327		TCGA-66-2727-01A	0.201972	0.14048	0.574857	-0.287451	0.913112	0.701396	-0.0999781	0.381611	0.521264	0.828406	0.928814	0.385747	0.148195		TCGA-66-2727-01A
	11.94		TCGA-63-A5MV-01A	0.19562	0.48544	0.615957	1.19791	0.433199	0.596948	0.074119	0.988098		TCGA-63-A5MV-01A	0.19562	1.04806	0.729048	0.154439	0.623587	1.01879	0.9789	0.429783	0.085801		TCGA-63-A5MV-01A	0.19562	-0.28311	-0.0488391	-0.28715	-0.40525	0.006007	-0.54193	0.890608		TCGA-37-4133-01A	0.19562	0.258661	0.141357	-0.456878	0.836615	0.815947	-0.191807	0.165996	0.244265	0.87764	-0.206836	0.65161	-1.21633		TCGA-37-4133-01A
	11.94		TCGA-37-4133-01A	0.19562	-0.277967	0.0523278	0.076287	0.355233	-0.520975	0.051062	0.102992		TCGA-37-4133-01A	0.19562	-0.285132	0.160895	-0.014788	0.048191	0.127531	0.115105	-0.114914	-0.23735		TCGA-37-4133-01A	0.19562	0.886666	0.748557	0.985715	0.189831	0.397397	0.320561	-0.1113		TCGA-63-A5MV-01A	0.19562	0.522831	0.415146	0.69146	-0.0813445	0.216243	0.436867	-0.252551	0.342029	0.406397	0.127179	0.268454	0.459889		TCGA-63-A5MV-01A
	11.93		TCGA-60-2706-01A	0.192445	0.483693	0.879693	0.383917	0.365769	0.632627	0.696663	0.725517		TCGA-60-2706-01A	0.192445	0.198121	0.696349	0.998254	0.676988	-0.17175	-0.14244	0.647661	0.749185		TCGA-46-3765-01A	0.192445	-0.198802	-0.263867	0.011175	-0.04009	0.049494	-0.75755	0.438765		TCGA-60-2706-01A	0.192445	1.16935	0.962725	1.29387	-1.43703	1.05852	1.01609	0.349903	0.871586	1.02534	1.14926	-0.224175	1.02094		TCGA-60-2706-01A
	11.93		TCGA-46-3765-01A	0.192445	0.188463	0.273526	0.098066	0.346804	0.100424	0.330054	0.200353		TCGA-46-3765-01A	0.192445	0.38268	0.325755	0.214711	0.216405	0.56494	0.771994	0.0597349	0.082694		TCGA-60-2706-01A	0.192445	0.117354	0.228905	-0.19766	0.149257	0.023402	0.367436	0.114617		TCGA-46-3765-01A	0.192445	0.439409	0.065305	0.509483	0.347887	0.37796	0.50044	-0.379383	-0.00014635	0.448598	0.1539	0.870556	-0.807667		TCGA-46-3765-01A
	11.93		TCGA-33-AAS8-01A	0.192445	-1.50256	-1.4833	-0.83027	-1.12191	-1.19292	-1.31392	-1.61412		TCGA-33-AAS8-01A	0.192445	-0.423551	-0.576206	-0.601286	-0.89834	0.25086	0.288732	-1.25099	-0.72673		TCGA-33-AAS8-01A	0.192445	-1.13673	-1.1867	-1.6893	-2.01469	-1.0464	-0.93567	-1.52577		TCGA-33-AAS8-01A	0.192445	-1.15256	-0.657194	-0.481978	-0.918558	-0.875353	-0.622695	-0.848664	-0.643762	-0.796327	-0.514129	0.00259089	-0.191206		TCGA-33-AAS8-01A
	11.92		TCGA-39-5019-01A	0.189269	0.055696	0.245876	0.996454	0.658669	0.549377	0.253965	0.377375		TCGA-39-5019-01A	0.189269	0.61095	0.531489	0.321347	0.383283	0.773778	0.659137	0.291447	0.07648		TCGA-39-5019-01A	0.189269	0.191124	0.166189	-0.39654	-0.05361	-0.22013	-0.90755	-0.06219		TCGA-39-5019-01A	0.189269	0.474168	0.574857	0.308681	0.449882	0.53294	0.274401	0.267462	0.285	0.518933	0.240744	0.64379	0.0512232		TCGA-39-5019-01A
	11.91		TCGA-63-A5M9-01A	0.186093	-0.636088	-0.345403	0.065397	-0.11889	-0.455564	-0.2164	-0.14484		TCGA-63-A5M9-01A	0.186093	0.278258	0.0396342	-0.350923	0.188369	0.283748	0.144042	0.291447	-0.05402		TCGA-96-7544-01A	0.186093	-1.30535	-0.595369	-0.86392	-0.86509	-1.0464	-1.0013	0.085149		TCGA-96-7544-01A	0.186093	0.835664	0.339094	0.503208	0.828115	0.512725	0.0907431	0.032822	0.170941	0.603335	0.695004	-0.0286871	0.335211		TCGA-96-7544-01A
	11.91		TCGA-96-7544-01A	0.186093	0.560558	0.501104	0.705159	0.298339	0.314494	0.306997	0.822878		TCGA-96-7544-01A	0.186093	0.263688	0.357092	-0.297605	0.084237	0.486009	0.4667	0.025151	0.074926		TCGA-63-A5M9-01A	0.186093	-0.146109	-0.353462	-0.30704	-0.78394	-0.25492	-0.09193	-0.31758		TCGA-63-A5M9-01A	0.186093	-0.0889308	-0.162853	0.239655	0.407384	-0.174576	-0.170616	-0.4428	0.0650299	0.0898909	-0.273639	0.370108	0.293652		TCGA-63-A5M9-01A
	11.9		TCGA-85-8288-01A	0.182918	-1.27546	-0.813322	-0.41647	0.466914	-0.143378	0.433811	-0.20385		TCGA-85-8288-01A	0.182918	0.16898	0.32848	0.694573	0.23109	-0.46774	-0.31752	0.146195	0.373216		TCGA-85-8288-01A	0.182918	0.981513	0.838152	0.587944	0.203355	0.840972	0.911179	0.006568		TCGA-85-8288-01A	0.182918	0.0570578	-0.200879	0.151804	-0.451078	-0.0398108	0.309719	0.831866	-0.545997	-0.543122	-0.320401	0.0338689	0.286725		TCGA-85-8288-01A
	11.89		TCGA-37-4130-01A	0.179742	1.18072	1.96867	0.91206	1.50155	1.0459	1.82647	1.20643		TCGA-37-4130-01A	0.179742	1.68188	2.12014	2.64184	2.65283	1.28354	1.53885	2.79532	2.7005		TCGA-37-4130-01A	0.179742	1.15013	0.793354	0.478556	0.960735	1.12799	1.79242	0.625396		TCGA-37-4130-01A	0.179742	1.67684	1.31257	1.68292	0.471131	2.32531	1.87081	0.8065	1.45817	2.3617	0.808568	1.31627	0.335211		TCGA-37-4130-01A
	11.89		TCGA-66-2759-01A	0.179742	0.693325	0.573419	0.383917	0.63549	0.41261	0.39692	0.545545		TCGA-66-2759-01A	0.179742	0.185979	0.344829	0.386256	0.203054	-0.10104	0.227962	0.0908604	0.290875		TCGA-66-2759-01A	0.179742	-0.873267	-0.362422	-0.06838	0.433274	-0.48975	-0.27006	0.12444		TCGA-66-2759-01A	0.179742	0.564542	0.156568	0.854612	0.0461499	0.546417	0.549887	-0.0369358	0.105765	0.638502	0.16058	0.0729664	-0.115014		TCGA-66-2759-01A
	11.89		TCGA-22-5491-01A	0.179742	-0.321641	-0.653804	-0.34296	-0.60776	-1.04426	-0.73288	-0.42807		TCGA-22-5491-01A	0.179742	-0.717388	-0.670217	-0.079697	-0.56592	-0.50721	-0.63728	-0.348355	-0.50456		TCGA-43-6771-01A	0.179742	0.71805	1.08902	0.160339	1.3259	0.153865	0.198688	0.448588		TCGA-43-6771-01A	0.179742	-0.0680753	0.316278	0.70401	-1.27979	0.196028	0.514568	-0.157427	-0.0979107	-0.0156112	-0.0665496	-1.23289	0.55686		TCGA-43-6771-01A
	11.89		TCGA-94-A4VJ-01A	0.179742	-0.148695	-0.549586	0.122567	-0.39493	-0.271226	-0.34091	-0.36021		TCGA-94-A4VJ-01A	0.179742	-0.217136	-0.322785	-0.061152	-0.38703	-0.6996	-1.12054	-0.389856	-0.48592		TCGA-94-A4VJ-01A	0.179742	1.10798	1.3578	0.916105	0.41975	1.13669	0.423685	1.96128		TCGA-94-A4VJ-01A	0.179742	0.66882	0.483594	0.051403	-0.0600954	0.431866	0.754735	0.749425	0.961203	0.448598	0.0536957	0.104244	1.08328		TCGA-94-A4VJ-01A
	11.89		TCGA-43-6771-01A	0.179742	0.331711	0.203338	0.04634	-0.31486	-0.32177	-0.17029	-0.32186		TCGA-43-6771-01A	0.179742	0.241832	0.179969	-0.188651	-0.08798	-1.92796	-1.80348	-0.559317	-0.15501		TCGA-22-5491-01A	0.179742	-0.978652	-1.25837	-1.85835	-0.86509	-1.16816	-1.26379	-0.08184		TCGA-22-5491-01A	0.179742	-0.234919	-0.581141	-0.607479	0.27989	-0.12067	-0.467293	-0.506216	-0.37491	0.0054892	-0.454006	-1.04522	-0.883859		TCGA-22-5491-01A
	11.87		TCGA-85-A511-01A	0.173391	-0.0264096	0.131023	0.106233	0.53013	0.516672	0.869592	0.392126		TCGA-85-A511-01A	0.173391	0.725085	0.531489	0.907845	0.570186	0.816532	0.841445	0.45745	0.516146		TCGA-85-A511-01A	0.173391	0.633742	0.847111	0.568055	0.108683	0.901855	0.79868	0.56646		TCGA-85-A511-01A	0.173391	-0.825826	-0.801694	-0.845932	-0.0940939	-0.747327	-0.566186	0.0581885	-0.554144	-0.514988	-1.10199	0.815819	-0.274324		TCGA-85-A511-01A
	11.87		TCGA-22-5477-01A	0.173391	-0.636088	-0.645297	-0.25857	-0.55929	-0.642876	-0.71444	-0.41037		TCGA-22-5477-01A	0.173391	-0.345842	-0.219237	-0.819195	-0.0279	-0.32303	-0.3971	0.0268802	0.225624		TCGA-22-5477-01A	0.173391	-1.16835	-1.19566	-0.79431	-1.37903	-1.403	-0.33568	-1.20162		TCGA-22-5477-01A	0.173391	-0.0889308	-0.53551	0.170629	0.343637	-0.221743	-0.326018	-0.626707	-0.350469	-0.395419	-0.0732298	-1.40492	-0.336663		TCGA-22-5477-01A
	11.84		TCGA-18-3416-01A	0.163864	0.497669	0.396886	0.522759	0.989499	-0.0214771	1.03099	0.398027		TCGA-18-3416-01A	0.163864	1.02135	1.34353	1.73543	1.66491	0.268949	0.656243	1.76991	1.85534		TCGA-18-3416-01A	0.163864	0.79182	1.42052	1.39343	1.00131	1.00622	1.81117	1.21476		TCGA-18-3416-01A	0.163864	0.981653	0.483594	1.06169	-2.27425	0.829423	1.03729	1.68799	1.08341	1.13788	1.06242	0.64379	1.5058		TCGA-18-3416-01A
	11.84		TCGA-63-A5MB-01A	0.163864	-0.531272	-0.385814	-0.28035	-0.22214	-0.348529	-0.06884	-0.2009		TCGA-63-A5MB-01A	0.163864	0.232119	0.117295	-0.072743	0.069552	0.065044	-0.12797	0.00612984	0.123087		TCGA-63-A5MB-01A	0.163864	-0.85219	-0.774559	-0.82415	-0.35115	-0.12446	-0.21381	-0.77925		TCGA-63-A5MB-01A	0.163864	-0.214064	0.141357	0.321231	0.284139	-0.00611957	-0.184743	-0.32865	-0.138646	-0.170348	-0.206836	0.0573274	0.175901		TCGA-63-A5MB-01A
	11.83		TCGA-43-7656-01A	0.160688	-0.0386381	-0.00935243	-0.39741	0.551202	-0.265279	0.71972	0.238708		TCGA-43-7656-01A	0.160688	0.88536	1.09147	1.18834	1.03744	1.69135	1.45637	0.870727	0.725881		TCGA-43-7656-01A	0.160688	-0.177724	0.175148	0.319448	0.135732	0.310421	1.02368	0.350361		TCGA-43-7656-01A	0.160688	0.446361	0.293462	0.227105	-2.04476	0.101692	0.0483606	-0.40475	0.154647	0.307929	0.494595	0.706346	0.882407		TCGA-43-7656-01A
	11.82		TCGA-63-A5MH-01A	0.157512	-0.408987	-0.987728	-0.97183	-0.10203	0.314494	-0.15645	-1.27777		TCGA-63-A5MH-01A	0.157512	-1.13993	-0.731528	0.040848	-0.91703	-1.4626	-1.01492	-0.694194	-0.63041		TCGA-63-A5MH-01A	0.157512	-0.557111	-1.02542	-1.22192	-1.86591	-0.56803	-1.23567	-0.95605		TCGA-63-A5MH-01A	0.157512	-1.54187	-1.60785	-0.864757	-0.289585	-1.58961	-1.47741	-1.33063	-1.79249	-1.64034	-1.84351	-0.224175	-1.58344		TCGA-63-A5MH-01A
	11.81		TCGA-77-8130-01A	0.154337	-0.990714	-0.685708	-0.38107	-0.63515	0.0379869	-0.91273	-0.94438		TCGA-77-8130-01A	0.154337	-0.914088	-1.034	-0.615195	-1.29484	-0.96599	-0.85431	-1.79915	-1.60451		TCGA-77-8130-01A	0.154337	0.054123	-0.0488391	0.488501	0.514422	0.06689	-0.60755	-0.51403		TCGA-77-8130-01A	0.154337	-0.610319	-0.132432	-0.155674	-0.41708	-0.471059	-0.0858506	0.406978	-0.358616	-0.768193	-0.0131072	-0.404023	-0.689916		TCGA-77-8130-01A
	11.76		TCGA-43-A475-01A	0.138458	0.4802	1.00305	1.36126	1.53526	0.78426	1.55439	1.40705		TCGA-43-A475-01A	0.138458	1.60902	1.46615	1.59402	1.85181	0.86422	0.980347	1.70593	1.78543		TCGA-43-A475-01A	0.138458	1.07636	1.08006	0.597888	0.757866	1.53678	2.67366	1.64695		TCGA-18-3410-01A	0.138458	1.21106	0.711751	1.37544	1.73758	1.54368	1.22801	1.10456	0.317588	0.997209	0.748446	0.714166	1.27029		TCGA-18-3411-01A
	11.76		TCGA-18-3410-01A	0.138458	0.522126	0.756333	0.688824	0.070761	0.712903	1.29154	0.280013		TCGA-18-3410-01A	0.138458	0.448247	0.926607	0.8383	0.943993	0.464632	0.727141	0.528347	0.732096		TCGA-18-3410-01A	0.138458	0.71805	1.23237	0.697331	-0.16181	0.962737	0.226812	1.39156		TCGA-43-A475-01A	0.138458	1.16935	1.13004	1.33152	0.0164012	0.95745	1.06554	0.267462	1.0997	1.24338	1.22943	0.729805	1.78978		TCGA-43-A475-01A
	11.76		TCGA-18-3411-01A	0.138458	0.0434675	0.464947	-0.13878	1.20865	0.0469065	0.300079	0.75502		TCGA-18-3411-01A	0.138458	-0.583825	0.0341843	-0.109833	0.169679	-0.21779	-0.3016	0.201529	0.337483		TCGA-18-3411-01A	0.138458	-0.451726	-0.272827	-0.66504	-0.85157	-0.71589	-0.95442	0.222667		TCGA-18-3411-01A	0.138458	0.536735	0.643304	0.534583	0.513629	0.856376	0.677034	1.06651	0.488675	0.933908	0.193982	-0.13816	-0.392075		TCGA-18-3410-01A
	11.74		TCGA-85-8353-01A	0.132107	0.415563	0.235241	0.394806	0.450057	0.537484	0.346194	0.395077		TCGA-85-8353-01A	0.132107	0.742084	0.652749	0.553164	0.596887	0.925062	0.97456	-0.0924343	0.343698		TCGA-85-8353-01A	0.132107	-0.125032	-0.0309201	-0.14793	0.311553	0.023402	0.470559	-0.07201		TCGA-85-8353-01A	0.132107	0.425505	0.285857	0.25848	0.777118	0.169075	0.126062	0.191363	0.097618	0.181326	0.634881	0.448303	0.549934		TCGA-85-8353-01A
	11.73		TCGA-60-2719-01A	0.128931	0.336951	0.156546	-0.03261	-0.08939	0.0558261	-0.09881	0.153148		TCGA-60-2719-01A	0.128931	-0.27299	-0.290085	-0.25356	-0.26287	-0.58614	-0.5823	-0.0630379	-0.35231		TCGA-60-2719-01A	0.128931	-0.125032	-0.765599	0.418891	0.162782	-0.55933	-0.59818	-0.4551		TCGA-60-2719-01A	0.128931	-0.227968	0.293462	0.402807	-0.259837	0.121907	0.189636	-0.0242526	0.0324418	0.20946	0.441153	-1.42838	-0.149646		TCGA-60-2719-01A
	11.7		TCGA-85-8072-01A	0.119404	-0.562717	0.0204242	0.460144	0.197193	0.109344	-0.1772	0.156098		TCGA-85-8072-01A	0.119404	0.234547	0.0941334	0.163711	0.018821	0.4005	0.184555	0.0666516	-0.04781		TCGA-85-8072-01A	0.119404	0.465125	0.560407	0.786829	0.609095	1.15408	-1.05755	-0.48457		TCGA-34-5929-01A	0.119404	-0.46433	-0.596352	-1.03418	0.522129	-0.760803	-0.912309	-0.379383	-0.774114	-0.585323	-0.841463	-0.388384	-0.883859		TCGA-34-5929-01A
	11.7		TCGA-34-5929-01A	0.119404	-0.438685	-0.566601	-0.54714	0.67342	-0.532867	0.52604	0.058736		TCGA-34-5929-01A	0.119404	-0.156426	0.0627964	-0.077379	-0.35098	-0.55983	-0.86878	-0.493607	-0.26376		TCGA-34-5929-01A	0.119404	1.0869	0.748557	-0.06838	-0.79747	0.223446	2.09241	-0.26847		TCGA-85-8072-01A	0.119404	0.369891	0.407541	0.22083	0.539128	0.283625	0.154317	0.305512	0.423499	0.364196	0.541357	0.823639	0.833922		TCGA-85-8072-01A
	11.68		TCGA-66-2783-01A	0.113053	0.438273	0.262891	0.345803	-0.0641	-0.0839142	-0.16568	0.229857		TCGA-66-2783-01A	0.113053	0.120412	0.238556	-0.422787	0.013481	0.500809	0.611389	-0.48842	-0.46572		TCGA-66-2783-01A	0.113053	-0.514957	-0.514733	0.110618	-0.45935	-0.70719	-0.60755	-0.35687		TCGA-66-2783-01A	0.113053	0.32818	-0.0791948	-0.168224	0.666623	-0.0128578	-0.0364044	-0.0496191	-0.0816166	-0.00154428	-0.180115	0.440483	-0.274324		TCGA-66-2783-01A
	11.67		TCGA-21-1082-01A	0.109877	0.232136	0.343714	0.187905	0.129763	0.0290673	0.129456	0.17085		TCGA-21-1082-01A	0.109877	0.85379	0.663649	0.17762	0.636938	0.811599	0.813954	0.652849	0.506825		TCGA-92-8065-01A	0.109877	-0.609804	-0.0309201	0.597888	-0.27001	-0.15055	-0.02631	0.065504		TCGA-92-8065-01A	0.109877	0.807857	0.605278	0.892262	-1.34779	0.546417	0.846564	1.21871	0.407205	0.708837	0.695004	-0.0130481	0.515301		TCGA-92-8065-01A
	11.67		TCGA-90-7766-01A	0.109877	0.888981	0.569165	0.552705	0.300446	0.142049	0.39692	-0.2009		TCGA-90-7766-01A	0.109877	0.508957	0.515139	0.900891	0.663638	1.16186	1.15397	0.559472	0.715006		TCGA-21-1082-01A	0.109877	-0.388495	0.00491789	-0.18771	-0.32411	-0.05488	0.554933	0.615573		TCGA-21-1082-01A	0.109877	0.515879	0.301068	0.27103	0.828115	0.182551	0.0342331	0.0455053	0.358323	0.399364	0.120499	0.49522	0.307505		TCGA-21-1082-01A
	11.67		TCGA-92-8065-01A	0.109877	0.670615	0.656368	0.062675	0.098155	0.659386	0.579071	0.701914		TCGA-92-8065-01A	0.109877	0.785795	0.478352	0.268029	0.596887	0.471209	0.676499	0.554285	0.572076		TCGA-90-7766-01A	0.109877	-0.673035	-0.496814	-0.12805	0.081634	0.214748	-0.26068	-0.17024		TCGA-90-7766-01A	0.109877	0.515879	0.285857	0.164354	0.50938	0.229719	-0.170616	-0.0496191	0.170941	0.490799	0.474554	0.987849	0.633052		TCGA-90-7766-01A
	11.66		TCGA-34-5231-01A	0.106702	-0.950535	-0.709104	-0.08433	-0.15892	-0.690447	0.152513	-0.43397		TCGA-34-5231-01A	0.106702	0.615807	0.456553	0.555483	0.516785	0.188373	0.112211	0.0372553	0.471092		TCGA-34-5231-01A	0.106702	0.296509	0.202027	0.120562	-0.47288	-0.08097	0.208063	0.252135		TCGA-34-5231-01A	0.106702	-0.492138	-0.512694	0.158079	0.26714	-0.403676	-0.311891	-0.734514	-0.611174	-0.500921	-0.587612	0.229357	-0.336663		TCGA-34-5231-01A
	11.65		TCGA-63-A5MP-01A	0.103526	0.471465	0.569165	0.792275	0.987392	0.266923	0.855758	0.548495		TCGA-63-A5MP-01A	0.103526	1.06506	0.985194	0.856845	0.984044	1.21448	1.23789	0.654578	0.786471		TCGA-63-A5MP-01A	0.103526	0.0857386	-0.0398796	-0.37665	-0.16181	0.649626	0.770556	0.792381		TCGA-63-A5MP-01A	0.103526	0.661868	0.53683	0.785586	0.437133	0.364484	0.514568	0.191363	0.643469	0.533	0.61484	0.65161	0.633052		TCGA-63-A5MP-01A
	11.64		TCGA-68-A59I-01A	0.10035	0.663627	0.479835	0.359415	0.372091	0.362066	0.207851	0.542595		TCGA-68-A59I-01A	0.10035	1.03106	0.903445	0.349165	0.810491	1.31643	1.33484	0.760059	0.67772		TCGA-68-A59I-01A	0.10035	-0.578188	-0.559531	-0.13799	-0.17533	-0.24622	0.067439	-0.3274		TCGA-68-A59I-01A	0.10035	-0.186257	-0.170458	-0.0489981	0.513629	-0.363247	-0.488484	-0.702806	-0.0897637	0.132092	-0.0799101	0.784541	0.619199		TCGA-68-A59I-01A
	11.62		TCGA-O2-A52S-01A	0.0939991	-0.424709	-0.302865	0.17157	0.106584	0.00825493	0.200933	0.09414		TCGA-O2-A52S-01A	0.0939991	0.0597019	0.13092	0.789618	0.263131	0.088065	0.063016	0.118527	0.169695		TCGA-O2-A52S-01A	0.0939991	-1.13673	-0.344503	-0.84403	-1.16263	-0.43757	0.329936	-0.68102		TCGA-O2-A52S-01A	0.0939991	0.474168	0.103331	0.321231	0.662373	0.26341	0.253209	0.76845	0.0813239	0.357163	0.227383	-0.630789	0.293652		TCGA-O2-A52S-01A
	11.61		TCGA-85-8052-01A	0.0908235	-0.176645	-0.0433829	0.334914	-0.05356	0.168808	-0.53459	0.200353		TCGA-85-8052-01A	0.0908235	0.0111338	-0.18245	-0.717195	-0.4204	-0.17833	-0.13521	-1.07289	-1.08872		TCGA-85-8052-01A	0.0908235	-0.0828778	-0.738721	-0.56559	-0.72984	-0.43757	-0.80443	-1.14268		TCGA-85-8052-01A	0.0908235	-0.207112	-0.178063	-0.356477	0.0716488	-0.282388	-0.205934	0.546493	-0.195675	-0.339151	-0.0932707	-0.177258	-0.128867		TCGA-85-8052-01A
	11.6		TCGA-33-A4WN-01A	0.0876478	-0.901621	-0.830337	-0.36202	-0.63515	-1.04128	-1.02801	-0.69951		TCGA-33-A4WN-01A	0.0876478	0.183551	-0.227411	-0.450605	-0.13871	0.122598	0.327798	-0.431356	-0.59933		TCGA-33-A4WN-01A	0.0876478	-1.44235	-1.29421	-0.95342	-1.10853	-1.12468	-0.42943	-1.00517		TCGA-33-A4WN-01A	0.0876478	-0.603367	-0.626773	-0.419227	-2.2615	-0.686682	-0.474357	-0.017911	-0.53785	-0.578289	-0.353802	0.135522	-0.253544		TCGA-33-A4WN-01A
	11.59		TCGA-18-3421-01A	0.0844721	0.625195	0.409648	0.370305	0.593346	0.145022	0.779669	0.539644		TCGA-18-3421-01A	0.0844721	0.241832	0.426578	0.25412	0.75709	-0.4661	-0.46365	0.687432	0.719667		TCGA-18-3421-01A	0.0844721	-0.219879	0.0317964	-0.18771	-0.20238	-0.11576	-0.69193	1.11653		TCGA-22-5483-01A	0.0844721	0.376842	0.194594	0.22083	0.551878	0.391437	0.147253	-0.100352	-0.0490285	0.399364	0.247424	-1.13124	-0.128867		TCGA-22-5483-01A
	11.59		TCGA-22-5483-01A	0.0844721	0.120332	0.25013	-0.04622	-0.2706	0.730742	-0.05731	0.194453		TCGA-22-5483-01A	0.0844721	-0.387125	-0.0298521	0.0756206	-0.29224	-0.53845	-0.69226	-0.377751	-0.22336		TCGA-22-5483-01A	0.0844721	0.233278	0.0407559	-0.16782	-0.89214	-0.47236	-0.18568	0.104795		TCGA-18-3421-01A	0.0844721	0.550638	0.620488	0.597334	0.879113	0.984403	0.401548	0.432344	0.578293	1.00424	0.307547	0.291913	-0.12194		TCGA-18-3421-01A
	11.58		TCGA-34-5232-01A	0.0812965	0.53086	0.5245	1.36126	1.30558	0.534511	0.984878	0.548495		TCGA-34-5232-01A	0.0812965	1.81058	1.61602	1.92552	1.19765	1.95445	1.87742	0.642473	0.867258		TCGA-34-5232-01A	0.0812965	0.507279	0.632083	0.418891	0.663193	0.753996	1.24867	0.753091		TCGA-34-5232-01A	0.0812965	0.00839494	1.25933	1.23739	1.06186	0.627276	0.903074	0.185021	0.896027	0.807305	0.988936	1.34755	1.21488		TCGA-34-5232-01A
	11.57		TCGA-85-8287-01A	0.0781208	0.426045	0.539389	0.495535	1.13911	0.727769	1.02638	0.937942		TCGA-85-8287-01A	0.0781208	1.40747	1.18003	0.687619	1.35785	1.61406	1.48676	1.01425	1.24012		TCGA-85-8287-01A	0.0781208	0.549434	0.829192	0.985715	0.79844	0.63223	0.845555	0.409297		TCGA-85-8287-01A	0.0781208	0.40465	0.544436	0.503208	0.794117	0.384699	0.267337	0.14063	0.301294	0.321996	0.588119	1.30063	0.660758		TCGA-85-8287-01A
	11.57		TCGA-77-A5G1-01A	0.0781208	0.541342	0.560658	0.136179	0.195086	0.778314	0.295468	0.271162		TCGA-77-A5G1-01A	0.0781208	0.358396	0.532851	0.105757	0.163004	0.737601	0.53181	-0.113185	-0.22958		TCGA-77-A5G1-01A	0.0781208	-0.28311	-0.111556	-0.52582	0.811964	-0.35059	-0.17631	0.252135		TCGA-77-A5G1-01A	0.0781208	0.55759	0.559646	0.0451279	0.794117	0.330793	0.239082	0.178679	0.545705	0.378263	0.581439	0.323191	0.660758		TCGA-77-A5G1-01A
	11.56		TCGA-66-2765-01A	0.0749451	0.595497	0.584054	0.898448	0.675527	0.427476	0.394614	0.474736		TCGA-66-2765-01A	0.0749451	0.0548451	0.294418	0.585619	0.058872	0.264016	0.337926	-0.0526628	0.331269		TCGA-66-2765-01A	0.0749451	2.27775	1.71618	1.47298	2.27263	1.48459	0.601808	1.06742		TCGA-66-2765-01A	0.0749451	1.08593	0.962725	1.13699	-0.153591	1.06526	1.20682	-0.436458	0.798262	0.687736	0.634881	0.385747	0.39755		TCGA-66-2765-01A
	11.55		TCGA-90-A59Q-01A	0.0717694	2.29526	1.3859	0.343081	0.492201	0.894268	1.19931	0.545545		TCGA-90-A59Q-01A	0.0717694	1.47546	1.34353	1.47116	1.63821	1.26874	1.33628	2.14514	1.70775		TCGA-90-A59Q-01A	0.0717694	1.6349	1.72514	1.63209	1.19065	1.96296	2.46741	2.06933		TCGA-90-A59Q-01A	0.0717694	0.988604	0.780199	0.879712	0.632624	0.876591	1.02316	1.93531	1.27894	0.758071	0.735085	1.66033	1.45038		TCGA-90-A59Q-01A
	11.53		TCGA-60-2724-01A	0.0654181	0.794647	0.239495	-0.14423	-0.51504	-0.113646	-0.81589	-0.254		TCGA-60-2724-01A	0.0654181	-1.02579	-0.848701	-0.995376	-1.18003	-1.72241	-1.55461	-0.612922	-0.85412		TCGA-60-2724-01A	0.0654181	-0.599265	-0.74768	0.031063	-0.97329	-0.64631	-0.60755	-0.07201		TCGA-60-2724-01A	0.0654181	-0.944007	-0.930983	-1.11576	-0.803813	-0.491273	-0.537931	-1.27355	-0.627468	-0.662691	-1.49613	-1.38146	-1.37564		TCGA-60-2724-01A
	11.51		TCGA-NC-A5HE-01A	0.0590668	1.03398	1.37101	1.77778	1.74598	1.34917	1.66507	1.51916		TCGA-NC-A5HE-01A	0.0590668	1.5216	1.56152	1.96957	1.99866	0.520541	0.845786	2.22469	2.00293		TCGA-77-7335-01A	0.0590668	1.52952	1.58179	1.25421	1.58287	1.21497	1.96117	1.44068		TCGA-NC-A5HE-01A	0.0590668	1.20411	1.67001	1.79587	1.56758	1.63127	1.63064	2.10019	1.69444	1.54582	0.935494	1.89491	1.78978		TCGA-NC-A5HE-01A
	11.51		TCGA-77-7335-01A	0.0590668	-0.0368912	1.02645	1.53276	1.92299	1.57513	2.07548	1.89681		TCGA-77-7335-01A	0.0590668	1.48275	1.46615	1.48971	1.67826	0.413656	0.350948	1.41024	1.44986		TCGA-NC-A5HE-01A	0.0590668	0.918282	1.09798	1.03544	1.12303	1.39762	-0.12006	1.83358		TCGA-77-7335-01A	0.0590668	2.03833	1.62438	1.63272	1.77157	1.7054	1.60239	2.08117	1.80035	1.41218	1.16262	0.526498	0.487595		TCGA-77-7335-01A
	11.5		TCGA-94-7943-01A	0.0558911	0.434779	0.292668	0.084454	-0.19264	-0.0393163	-0.50231	-0.02387		TCGA-94-7943-01A	0.0558911	-0.24142	-0.115688	-0.747331	-0.12403	0.009134	-0.22636	-0.254979	-0.40203		TCGA-77-8145-01A	0.0558911	0.528356	-0.156353	0.637665	-0.41878	0.59744	0.217437	-0.24882		TCGA-77-8145-01A	0.0558911	-1.31941	-1.03746	-0.663955	-0.86331	-1.26617	-0.834608	-1.85064	-0.904467	-1.1902	-0.98843	-0.93575	-0.932345		TCGA-77-8145-01A
	11.5		TCGA-77-8145-01A	0.0558911	-0.887645	-0.834591	-0.68326	-0.65833	-0.577465	-0.42392	-0.2245		TCGA-77-8145-01A	0.0558911	-0.489118	-0.602093	-1.07419	-0.90635	-0.9183	-0.68213	-1.0798	-1.49886		TCGA-94-7943-01A	0.0558911	-0.240956	-0.407219	-0.15788	-0.28353	-0.10706	0.133063	-0.3274		TCGA-94-7943-01A	0.0558911	0.147432	-0.170458	-0.0740984	0.0419001	-0.107193	-0.205934	0.590885	-0.0734696	-0.240682	0.00693363	-0.404023	0.19668		TCGA-94-7943-01A
	11.49		TCGA-34-8454-01A	0.0527154	1.24885	0.926485	0.55815	0.593346	0.156915	0.938763	0.465885		TCGA-34-8454-01A	0.0527154	0.848933	0.948407	0.789618	0.957344	1.03524	1.15687	1.41542	1.18419		TCGA-34-8454-01A	0.0527154	0.886666	1.12486	1.24427	1.4882	1.69333	1.4268	0.438765		TCGA-92-7340-01A	0.0527154	0.599301	0.552041	0.252205	0.615625	0.249934	-0.00814939	0.10258	0.244265	0.329029	0.461193	-0.185077	0.00273743		TCGA-92-7340-01A
	11.49		TCGA-92-7340-01A	0.0527154	0.626942	0.554277	0.721493	0.92839	0.463154	0.858063	0.637006		TCGA-92-7340-01A	0.0527154	0.797937	0.805347	0.606483	0.74374	0.527119	0.625858	0.901853	0.646648		TCGA-92-7340-01A	0.0527154	-0.367418	0.14827	-0.18771	0.59557	-0.37669	0.404935	0.370007		TCGA-34-8454-01A	0.0527154	0.703579	0.597672	0.565959	0.309638	0.404913	0.549887	0.0772134	0.74938	0.364196	0.514636	0.119883	1.09713		TCGA-34-8454-01A
	11.49		TCGA-85-7696-01A	0.0527154	-0.491093	-0.415591	0.166126	-0.10414	-0.648822	-0.3778	-0.11829		TCGA-85-7696-01A	0.0527154	0.164123	-0.204249	-0.190969	-0.18811	0.245927	0.232303	-0.0492044	-0.03072		TCGA-85-7696-01A	0.0527154	0.159508	-0.129475	0.031063	0.108683	0.475675	0.826805	-0.30776		TCGA-85-7696-01A	0.0527154	0.279517	0.141357	0.415357	-0.0600954	-0.113932	0.0836793	-0.607682	-0.179381	0.0547235	-0.140033	-0.325828	0.272872		TCGA-85-7696-01A
	11.44		TCGA-33-4583-01A	0.0368371	-1.02216	-1.01963	-0.41647	-0.58668	-1.11264	-0.38933	-1.26597		TCGA-33-4583-01A	0.0368371	-0.314272	-0.584381	-0.188651	0.098922	-0.92159	-0.67201	-0.751257	0.015889		TCGA-33-4583-01A	0.0368371	0.707511	1.25029	1.49287	0.527947	0.806182	0.348686	1.6666		TCGA-33-4583-01A	0.0368371	-0.818874	-0.885351	-0.852207	0.143896	-0.666468	-0.756907	-1.1594	-0.937055	-0.96513	-1.30908	0.667249	-1.1817		TCGA-33-4583-01A
	11.44		TCGA-60-2716-01A	0.0368371	-1.55847	-1.99588	-1.6851	-2.16708	-1.72809	-2.21315	-2.02126		TCGA-60-2716-01A	0.0368371	-2.12829	-1.82424	-2.34455	-2.0211	-2.08089	-2.31857	-1.8735	-2.24614		TCGA-60-2716-01A	0.0368371	-0.630881	-1.03438	-0.87387	-0.4864	-0.88984	-1.56379	-1.13286		TCGA-60-2716-01A	0.0368371	-1.80604	-1.73714	-1.20361	-1.15655	-1.60982	-1.51979	-1.92674	-1.62955	-1.65441	0.39439	-2.53093	-1.67348		TCGA-60-2716-01A
	11.43		TCGA-94-8491-01A	0.0336614	0.225148	0.0182973	0.133457	-0.26428	-0.0363431	-0.06653	0.321318		TCGA-94-8491-01A	0.0336614	0.754226	0.681361	0.149802	0.676988	1.03195	1.00205	0.272426	0.304858		TCGA-94-8491-01A	0.0336614	-0.0196467	-0.0398796	-0.13799	0.460324	0.058192	0.470559	-0.04255		TCGA-94-8491-01A	0.0336614	0.376842	0.506409	0.0890534	0.891863	0.182551	-0.107042	0.0708717	0.22797	0.174293	0.16058	1.10514	0.286725		TCGA-94-8491-01A
	11.43		TCGA-77-A5G7-01B	0.0336614	-1.02391	-1.64281	-1.35569	-1.04816	-1.62998	-1.17558	-1.68492		TCGA-77-A5G7-01B	0.0336614	-0.552256	-1.22883	-0.441332	-0.70743	-0.25397	-0.30884	-0.844634	-0.91161		TCGA-77-A5G7-01B	0.0336614	-0.736266	-1.24941	-0.49598	-0.55402	-0.75938	-0.72943	-0.94623		TCGA-77-A5G7-01B	0.0336614	-1.1039	-1.17435	-0.764356	-0.213089	-1.11793	-1.06771	-1.21014	-1.02667	-1.21834	-1.43601	-0.521316	-0.870006		TCGA-77-A5G7-01B
	11.43		TCGA-33-4586-01A	0.0336614	-0.966257	-0.830337	-0.48453	-0.70047	-0.458537	-1.30701	-0.72311		TCGA-33-4586-01A	0.0336614	-1.22735	-0.934538	-1.38715	-1.19739	-1.02848	-1.09884	-1.01928	-1.01259		TCGA-33-4586-01A	0.0336614	-1.22104	-1.57195	-1.15231	-1.77124	-1.53346	-1.83566	-2.06601		TCGA-33-4586-01A	0.0336614	-1.36112	-0.573536	-0.475703	-0.247087	-0.612562	-0.643887	-0.848664	-0.937055	-0.831494	-0.955028	0.847097	-1.59729		TCGA-33-4586-01A
	11.42		TCGA-NC-A5HK-01A	0.0304858	-0.688495	-1.0728	-2.19146	-0.65622	-0.69342	-0.21871	-1.09485		TCGA-NC-A5HK-01A	0.0304858	-0.906803	-0.739703	-0.487696	-0.72879	-0.95941	-0.73278	-0.690736	-0.42378		TCGA-NC-A5HK-01A	0.0304858	0.665357	0.999423	0.955882	0.947211	0.945342	0.311186	-0.70066		TCGA-NC-A5HK-01A	0.0304858	-0.172353	-1.1059	-2.01937	-0.221588	-0.969689	-1.22311	-0.417433	0.513116	-0.936997	-0.76798	-1.29545	-0.080381		TCGA-NC-A5HK-01A
	11.41		TCGA-66-2763-01A	0.0273101	0.578028	0.0948658	-0.15512	-0.10624	0.100424	0.263188	0.309516		TCGA-66-2763-01A	0.0273101	-0.666391	-0.122501	-0.41815	-0.17476	0.305126	0.343714	0.151382	0.214749		TCGA-66-2763-01A	0.0273101	-0.936498	-0.434098	-1.11253	-0.02656	-0.44627	-1.74191	-0.31758		TCGA-66-2763-01A	0.0273101	-0.408715	-0.0183528	0.434182	-1.96401	0.283625	0.111934	-0.778906	-0.0979107	0.237594	0.507955	-0.0677847	-0.253544		TCGA-66-2763-01A
	11.41		TCGA-77-7138-01A	0.0273101	-0.124238	-0.762276	-0.77038	-0.88169	-0.461511	-0.95423	-1.24237		TCGA-77-7138-01A	0.0273101	-0.996654	-0.76014	-0.712559	-1.08257	-1.22087	-0.90206	-1.25964	-1.04677		TCGA-77-7138-01A	0.0273101	-0.536034	-0.156353	-0.49598	-0.14829	-0.3332	-0.00756	0.026213		TCGA-77-7138-01A	0.0273101	-0.749356	-0.429036	-1.63032	0.169394	-0.255435	-1.20192	-0.556949	-0.260851	-0.522021	-0.580932	-0.677706	-0.253544		TCGA-77-7138-01A
	11.39		TCGA-77-7141-01A	0.0209588	-0.732169	-0.706977	-0.36746	-0.41811	-0.633956	-0.3778	-0.29236		TCGA-77-7141-01A	0.0209588	-0.491546	-0.475382	-0.791377	-0.74348	0.02229	-0.20177	-0.946656	-0.79353		TCGA-77-7141-01A	0.0209588	-1.08404	-0.469936	-0.44626	-0.33763	-0.80287	0.404935	-0.42563		TCGA-77-7141-01A	0.0209588	-0.57556	-0.573536	-0.758081	0.0376503	-0.572132	-0.9335	-0.607682	-0.668203	-0.493888	-0.393884	-0.161619	-0.814594		TCGA-77-7141-01A
	11.37		TCGA-22-4601-01A	0.0146074	-0.454407	-0.387941	-0.3838	-0.36964	-0.717206	-0.39394	-0.26285		TCGA-22-4601-01A	0.0146074	-0.717388	-0.672942	-0.742695	-0.60998	-0.42663	-0.50851	-0.799675	-0.8681		TCGA-22-4601-01A	0.0146074	0.602126	0.390177	0.269726	0.338602	0.006007	0.517434	-0.22918		TCGA-22-4601-01A	0.0146074	0.175239	-0.24651	0.371432	-0.115343	-0.073502	0.0695518	-0.480849	0.0487358	-0.0648456	-0.0865904	0.753263	0.0581497		TCGA-22-4601-01A
	11.36		TCGA-21-5787-01A	0.0114318	0.253099	0.364983	-0.11973	0.140299	0.436396	0.657466	0.557346		TCGA-21-5787-01A	0.0114318	0.841648	1.31628	1.35757	1.63821	0.079843	0.479722	1.59699	1.79786		TCGA-21-5787-01A	0.0114318	0.749665	0.667921	0.975771	1.52877	0.52786	0.142438	0.664687		TCGA-21-5787-01A	0.0114318	1.1763	1.09962	0.942463	1.24035	0.856376	1.22094	0.0645301	1.31967	0.645536	0.955535	0.17462	0.549934		TCGA-21-5787-01A
	11.35		TCGA-37-5819-01A	0.0082561	-0.704218	-0.751642	-0.62609	-0.69626	-0.515028	-0.21871	-0.18319		TCGA-37-5819-01A	0.0082561	0.470102	0.508327	0.859163	0.490085	0.185085	0.366864	0.127173	0.248928		TCGA-37-5819-01A	0.0082561	-0.736266	-0.407219	-0.23743	-0.82452	-0.30711	-0.79505	-0.69084		TCGA-77-8146-01A	0.0082561	0.21695	0.301068	0.0325778	0.585876	-0.0330725	0.118998	0.984065	0.358323	-0.0226447	0.641561	0.127703	0.466815		TCGA-77-8146-01A
	11.35		TCGA-77-8146-01A	0.0082561	0.116838	-0.124205	0.117123	-0.51293	0.0558261	-0.30863	0.271162		TCGA-77-8146-01A	0.0082561	-0.187995	-0.122501	-0.299924	-0.37234	-0.10762	-0.13665	-0.512629	-0.33367		TCGA-77-8146-01A	0.0082561	0.328125	-0.129475	-0.39654	-0.20238	-0.12446	-0.12943	-0.28811		TCGA-37-5819-01A	0.0082561	-0.102835	-0.299747	-0.274901	0.152395	-0.282388	-0.431974	-0.468166	-0.130499	-0.212549	-0.460687	0.0964249	-0.953124		TCGA-37-5819-01A
	11.35		TCGA-56-8622-01A	0.0082561	0.160512	0.0799775	-0.05167	-0.47922	0.281789	-0.4585	-0.2363		TCGA-56-8622-01A	0.0082561	-0.0932876	-0.439958	-1.37556	-0.69942	0.0486	0.148383	-0.780654	-0.82305		TCGA-56-8622-01A	0.0082561	-0.325264	-0.111556	-0.51587	0.095158	-0.75938	-0.32631	-0.39616		TCGA-56-8622-01A	0.0082561	0.251709	0.263041	-0.268626	0.114147	-0.0195961	-0.205934	0.0518469	0.105765	-0.240682	0.254104	0.761083	-0.0318952		TCGA-56-8622-01A
	11.33		TCGA-60-2707-01A	0.00190477	1.75371	1.04985	0.427475	-0.15892	0.808046	-0.13109	0.362623		TCGA-60-2707-01A	0.00190477	-0.56197	-0.386821	-0.800649	-0.69141	-0.60094	-0.61558	-0.566234	-0.26842		TCGA-60-2707-01A	0.00190477	0.317586	0.0945129	-0.00871	0.676718	0.127772	-0.53255	0.261957		TCGA-60-2707-01A	0.00190477	0.230854	0.171778	0.158079	-0.395831	0.249934	0.55695	0.939674	0.195382	0.237594	0.447833	-0.62297	-0.46134		TCGA-60-2707-01A
	11.31		TCGA-43-2576-01A	-0.00444657	0.581521	1.29869	0.677935	0.70292	1.3789	0.779669	0.899588		TCGA-43-2576-01A	-0.00444657	0.387537	0.808072	0.0385298	0.676988	0.592895	0.693862	0.467825	0.728989		TCGA-43-2576-01A	-0.00444657	0.92882	0.900868	0.538222	0.79844	0.98883	0.04869	0.546815		TCGA-43-2576-01A	-0.00444657	0.807857	1.37341	1.23112	0.165145	0.937235	1.13618	0.381611	1.41744	1.00424	0.741766	0.549956	0.300578		TCGA-43-2576-01A
	11.31		TCGA-46-6026-01A	-0.00444657	-0.36182	-1.27061	-1.55715	-1.57496	-1.07696	-1.44074	-1.0742		TCGA-46-6026-01A	-0.00444657	-0.0398627	-1.13073	-0.849331	-0.84361	-0.29015	-0.52732	-0.268812	-0.7345		TCGA-46-6026-01A	-0.00444657	-1.71635	-1.76906	-1.57991	-1.13558	-0.6985	-1.91066	-1.84009		TCGA-46-6026-01A	-0.00444657	-1.26379	-1.23519	-1.07811	-2.74173	-1.33355	-0.99001	-0.3667	-1.36885	-1.42231	-1.02183	-0.865374	-0.897712		TCGA-46-6026-01A
	11.3		TCGA-85-A50M-01A	-0.00762224	0.567546	0.128896	-0.04078	-0.26639	0.591002	-0.76747	-0.52838		TCGA-85-A50M-01A	-0.00762224	-0.0568615	-0.111601	0.054757	-0.37101	-0.14708	0.261241	-0.52992	-0.32745		TCGA-85-A50M-01A	-0.00762224	-0.346341	-1.00751	-0.7247	-1.4196	-1.13337	0.123689	-0.21935		TCGA-85-A50M-01A	-0.00762224	-1.1178	-0.892957	-1.05301	0.0971477	-0.902306	-1.02533	-0.772564	-0.83929	-0.936997	-0.741259	-0.716804	0.0581497		TCGA-85-A50M-01A
	11.3		TCGA-85-A512-01A	-0.00762224	-0.882405	-0.783545	-0.59614	-0.83955	-0.17311	-0.6176	-0.73786		TCGA-85-A512-01A	-0.00762224	-0.498831	-0.757415	-0.404241	-0.91703	-1.37873	-1.47358	-1.15935	-0.84325		TCGA-85-A512-01A	-0.00762224	-0.694112	-0.550571	-0.92359	-1.67657	-0.19404	-1.32942	-0.76942		TCGA-85-A512-01A	-0.00762224	-0.582511	-0.85493	-0.438053	-1.81952	-0.693421	-0.467293	-1.00086	-0.83929	-0.690825	-1.69654	-1.61605	-0.66221		TCGA-85-A512-01A
	11.29		TCGA-56-7822-01A	-0.0107979	0.492428	0.367109	0.032728	-0.82058	0.305575	-0.58071	0.153148		TCGA-56-7822-01A	-0.0107979	-0.671248	-0.9359	-1.42656	-0.91303	-0.28686	-0.52153	-0.694194	-0.76867		TCGA-56-7822-01A	-0.0107979	-0.788959	-0.514733	-0.40649	1.2177	-0.47236	-1.08567	0.104795		TCGA-56-7822-01A	-0.0107979	0.0570578	-0.0715895	-0.287451	-2.69498	-0.275649	0.239082	0.559177	0.0161477	-0.198482	0.0136139	-1.22507	0.0581497		TCGA-56-7822-01A
	11.27		TCGA-66-2794-01A	-0.0171492	-0.239535	0.479835	1.14891	1.32244	0.18962	1.30998	0.772722		TCGA-66-2794-01A	-0.0171492	1.01406	1.20728	1.49898	1.58481	0.25086	0.35963	1.59007	1.92525		TCGA-66-2794-01A	-0.0171492	0.981513	1.3578	0.727164	0.541471	0.675718	1.18305	0.890608		TCGA-66-2794-01A	-0.0171492	1.01641	1.15286	1.39427	0.568877	0.937235	1.14324	1.31383	0.741233	1.18711	0.735085	0.244996	0.439109		TCGA-66-2794-01A
	11.27		TCGA-60-2703-01A	-0.0171492	0.389359	-0.636789	-1.26041	-0.57404	0.3472	-0.73288	-0.90898		TCGA-60-2703-01A	-0.0171492	-1.04037	-1.05171	-0.46915	-0.64335	0.014068	-0.04405	-0.654422	-0.71585		TCGA-60-2703-01A	-0.0171492	-0.915421	-0.693923	-0.34682	-1.3114	-0.73329	-0.54193	-0.68102		TCGA-60-2703-01A	-0.0171492	-1.40978	-1.98811	-1.63032	-0.472327	-1.78502	-1.80234	-0.905738	-1.16517	-1.28867	-0.99511	0.315371	-1.30638		TCGA-60-2703-01A
	11.26		TCGA-63-A5MG-01A	-0.0203249	0.721276	0.526627	0.348526	0.150835	0.519645	0.210156	0.271162		TCGA-63-A5MG-01A	-0.0203249	0.426391	0.372079	0.191529	0.125623	1.24408	1.37535	0.286259	0.11998		TCGA-63-A5MG-01A	-0.0203249	-1.13673	-0.684964	-0.17777	-0.21591	-0.40278	-0.4763	-0.239		TCGA-63-A5MG-01A	-0.0203249	0.00839494	-0.0183528	-0.2498	0.182144	-0.00611957	-0.177679	-0.0686439	0.480528	0.118025	-0.0331481	1.22243	0.723097		TCGA-63-A5MG-01A
	11.25		TCGA-94-7557-01A	-0.0235006	0.44002	0.0587085	0.236908	-0.07464	0.448288	-0.58762	-0.23925		TCGA-94-7557-01A	-0.0235006	-0.931087	-0.796927	-0.728786	-0.8356	-0.45458	-0.51429	-0.426169	-0.33988		TCGA-94-7557-01A	-0.0235006	-0.325264	-0.514733	-1.01309	-0.79747	-0.3419	0.498684	-0.61226		TCGA-94-7557-01A	-0.0235006	-0.325293	-0.0335633	-0.613754	0.0843982	-0.248696	-0.0575956	-0.487191	-0.171234	-0.311017	-0.500768	-0.427482	-0.253544		TCGA-94-7557-01A
	11.25		TCGA-22-5482-01A	-0.0235006	-0.933065	-1.05366	-0.39469	-1.43167	-0.657742	-1.23322	-0.93258		TCGA-22-5482-01A	-0.0235006	-0.991797	-0.780578	-1.14837	-0.92371	-1.05643	-0.99032	-0.93974	-0.92714		TCGA-33-4532-01A	-0.0235006	-0.999729	-1.29421	-1.76885	-0.79747	-1.3769	-1.54504	-1.59453		TCGA-22-5482-01A	-0.0235006	-0.610319	-0.85493	-0.726706	-0.140842	-0.693421	-0.982947	-0.816955	-1.28738	-1.07767	-0.955028	0.370108	-1.52803		TCGA-22-5482-01A
	11.25		TCGA-33-4532-01A	-0.0235006	-0.739156	-1.009	-0.49542	-1.03552	-1.33266	-1.28856	-0.61099		TCGA-33-4532-01A	-0.0235006	-1.07436	-0.956337	-0.826149	-1.04653	-1.04492	-1.06122	-1.05387	-1.1897		TCGA-22-5482-01A	-0.0235006	-0.999729	-0.335543	-0.71476	-0.63517	-0.02009	-0.34506	-0.47474		TCGA-33-4532-01A	-0.0235006	-0.735452	-0.771273	-1.42951	0.182144	-0.77428	-1.06771	-0.417433	-0.831143	-0.845561	-0.347122	-1.4362	-0.724549		TCGA-33-4532-01A
	11.24		TCGA-37-A5EN-01A	-0.0266762	-1.01517	-0.813322	0.141624	-0.29168	-0.984794	-0.44236	-0.31596		TCGA-37-A5EN-01A	-0.0266762	0.567238	-0.106151	-0.589695	0.263131	0.622494	0.408824	-0.182352	-0.19695		TCGA-37-A5EN-01A	-0.0266762	-0.388495	-0.371381	0.180228	-0.78394	0.823577	1.19243	0.085149		TCGA-37-A5EN-01A	-0.0266762	-0.506041	-0.185668	0.0263027	-0.272586	-0.376723	-0.276572	-0.60134	-0.431939	-0.325084	-0.327081	0.401386	0.0927824		TCGA-37-A5EN-01A
	11.23		TCGA-85-7699-01A	-0.0298519	0.162259	0.333079	0.789553	1.26976	1.02509	1.09786	0.961545		TCGA-85-7699-01A	-0.0298519	0.919357	1.20728	1.62648	1.2911	0.601117	0.468147	0.82231	1.26498		TCGA-85-7699-01A	-0.0298519	0.159508	0.291622	0.408946	-0.02656	0.179958	1.03305	0.645041		TCGA-85-7699-01A	-0.0298519	1.00946	0.901883	0.710285	1.0746	0.809208	0.429803	0.57186	0.415352	0.736971	0.982256	0.260635	0.633052		TCGA-85-7699-01A
	11.23		TCGA-77-A5GB-01B	-0.0298519	0.0207574	0.347967	0.315857	0.30466	0.873456	0.417671	0.235758		TCGA-77-A5GB-01B	-0.0298519	0.474959	0.137733	1.07707	0.22041	-0.20464	0.063016	0.218821	0.427592		TCGA-77-A5GB-01B	-0.0298519	0.981513	1.10694	0.926049	0.609095	1.24106	1.56742	-0.18006		TCGA-77-A5GB-01B	-0.0298519	0.119624	0.53683	0.390257	0.607125	0.384699	0.352102	1.02846	0.44794	0.139125	0.441153	0.557776	0.279799		TCGA-77-A5GB-01B
	11.23		TCGA-34-7107-01A	-0.0298519	-0.800299	-0.3135	-0.38107	-0.46447	-0.143378	-0.2164	0.073488		TCGA-34-7107-01A	-0.0298519	-0.617823	-0.390909	-0.413514	-0.5005	-0.30823	-0.34935	-0.725319	-0.25754		TCGA-34-7107-01A	-0.0298519	0.054123	-0.102596	-0.34682	-0.51345	-0.50715	0.236187	0.370007		TCGA-34-7107-01A	-0.0298519	0.196095	-0.124826	0.20828	-0.0898441	-0.275649	-0.0222769	-0.747198	-0.228263	-0.0437451	0.113818	-0.591691	-0.128867		TCGA-34-7107-01A
	11.23		TCGA-21-1081-01A	-0.0298519	-0.0159281	-0.507048	-1.06984	-1.14298	-0.357449	-1.24936	-0.55199		TCGA-21-1081-01A	-0.0298519	-0.955371	-0.78194	-1.03247	-1.1253	-0.9479	-0.95994	-0.880947	-1.07163		TCGA-21-1081-01A	-0.0298519	-1.72689	-1.50924	-1.5998	-0.75689	-1.82048	-0.74818	-1.93832		TCGA-21-1081-01A	-0.0298519	-1.59748	-1.63067	-1.45461	-0.969555	-1.63678	-1.74583	-1.91406	-1.45846	-1.54891	-1.20888	-1.41274	-0.973904		TCGA-21-1081-01A
	11.18		TCGA-98-8023-01A	-0.0457302	0.387612	0.458566	0.484645	1.30347	0.921027	1.28001	0.875985		TCGA-98-8023-01A	-0.0457302	0.819793	0.907533	1.18603	0.850542	0.569873	0.957197	0.777351	0.996207		TCGA-98-8023-01A	-0.0457302	0.992051	-0.0488391	0.766941	0.757866	1.00622	0.770556	0.959367		TCGA-63-A5MT-01A	-0.0457302	0.105721	-0.140037	-0.62003	0.258641	0.121907	0.147253	0.146971	0.464234	0.251661	-0.347122	-0.62297	0.563787		TCGA-63-A5MT-01A
	11.18		TCGA-63-A5MT-01A	-0.0457302	1.15277	0.818013	0.228741	0.909426	0.445315	1.0748	0.539644		TCGA-63-A5MT-01A	-0.0457302	-0.149141	-0.354122	-0.295287	-0.51252	0.287037	0.358183	-0.469399	-0.44553		TCGA-63-A5MT-01A	-0.0457302	0.35974	0.273703	-0.18771	0.21688	1.0845	0.423685	0.664687		TCGA-98-8023-01A	-0.0457302	0.279517	0.552041	0.854612	0.50088	0.627276	1.04435	-0.189135	0.496822	0.399364	0.708364	0.65161	1.49194		TCGA-98-8023-01A
	11.17		TCGA-18-4086-01A	-0.0489059	0.183222	0.416028	0.367582	-0.04092	0.11529	0.166348	0.288864		TCGA-18-4086-01A	-0.0489059	0.100985	0.282155	-0.230378	0.409983	0.790222	0.734375	0.428053	0.056283		TCGA-18-4086-01A	-0.0489059	0.380817	0.524569	0.538222	-0.10771	0.110377	0.020565	0.694155		TCGA-18-4086-01A	-0.0489059	0.453313	0.103331	-0.0113477	0.590126	0.404913	-0.0434681	-0.0496191	-0.00829338	0.321996	0.0336548	0.96439	-0.288177		TCGA-18-4086-01A
	11.16		TCGA-39-5036-01A	-0.0520816	-0.833491	-0.700596	-0.66965	-0.5909	-0.648822	-0.65218	-0.64345		TCGA-39-5036-01A	-0.0520816	-0.773241	-0.294173	-0.738059	-0.50451	-0.54009	-0.43761	-0.709757	-0.3026		TCGA-39-5036-01A	-0.0520816	1.37144	0.551448	1.55254	0.866063	0.771391	0.161188	0.684332		TCGA-39-5036-01A	-0.0520816	-0.0680753	-0.208484	-0.513353	0.296889	-0.309341	-0.135297	0.603568	-0.187528	-0.430586	-0.467367	-0.333648	-0.800741		TCGA-39-5036-01A
	11.15		TCGA-22-5479-01A	-0.0552572	-0.711206	-0.322007	-0.05167	0.062333	-0.449618	0.104093	0.102992		TCGA-22-5479-01A	-0.0552572	-0.107858	-0.0475644	0.36771	-0.11735	0.219617	0.122339	-0.360459	-0.01829		TCGA-22-5479-01A	-0.0552572	-0.0512622	0.103472	-0.14793	-0.4323	0.092982	0.826805	0.026213		TCGA-22-5479-01A	-0.0552572	-0.193208	-0.2313	0.0388528	-0.531825	-0.248696	0.210827	0.489419	-0.122352	-0.339151	-0.433966	0.268454	-0.225838		TCGA-22-5479-01A
	11.13		TCGA-85-7844-01A	-0.0616086	0.0364798	0.0672161	0.23963	-0.00088	-0.00958426	-0.2971	0.147247		TCGA-85-7844-01A	-0.0616086	0.0427031	-0.0148649	-0.181697	0.156329	0.206462	0.120892	0.331218	0.363894		TCGA-85-7844-01A	-0.0616086	-0.746805	-0.469936	-0.44626	-0.63517	-0.78547	-0.5138	-0.239		TCGA-85-7844-01A	-0.0616086	-0.109786	-0.00314229	0.321231	-0.332083	-0.154361	0.133126	0.483077	-0.195675	-0.0367117	0.0937774	0.346649	0.0789293		TCGA-85-7844-01A
	11.09		TCGA-66-2787-01A	-0.0743113	0.221654	0.392632	0.737827	0.348911	0.278816	0.454563	0.701914		TCGA-66-2787-01A	-0.0743113	0.508957	0.696349	0.460437	0.930643	0.560007	0.526022	1.2183	0.766275		TCGA-66-2787-01A	-0.0743113	-0.399033	-0.443057	-0.62526	-0.3782	-0.36799	-0.4013	-0.96588		TCGA-66-2787-01A	-0.0743113	0.321228	0.36191	0.603609	-0.00484784	0.310578	0.337974	-0.696465	0.211676	0.497833	0.0804168	1.27717	-0.0249687		TCGA-66-2787-01A
	11.09		TCGA-92-8063-01A	-0.0743113	0.267074	0.0097897	-0.02444	-0.25585	0.00230853	-0.23024	-0.25695		TCGA-92-8063-01A	-0.0743113	-0.294845	-0.438596	-0.73574	-0.5272	-0.93639	-0.93389	-0.192728	-0.28395		TCGA-92-8063-01A	-0.0743113	-1.16835	-0.837275	-0.28715	-0.04009	-0.70719	-0.54193	0.134263		TCGA-92-8063-01A	-0.0743113	-0.346149	-0.581141	-0.2498	-2.80122	-0.612562	-0.290699	0.242096	-0.440086	-0.486854	-0.133352	-0.834096	-0.14272		TCGA-92-8063-01A
	11.08		TCGA-66-2758-01A	-0.0774869	0.743986	0.75846	0.751439	0.926283	0.379905	0.973349	0.693063		TCGA-66-2758-01A	-0.0774869	0.598808	0.934782	1.18371	1.211	0.525474	0.690968	1.07477	1.43743		TCGA-66-2758-01A	-0.0774869	-0.0512622	0.282662	-0.23743	0.189831	0.406094	0.076814	0.703977		TCGA-66-2758-01A	-0.0774869	0.89823	0.673725	0.396532	0.849365	1.08548	0.648779	0.654301	0.700498	1.36295	0.962215	0.933112	0.432183		TCGA-66-2758-01A
	11.08		TCGA-O2-A52N-01A	-0.0774869	-0.367061	-0.232677	-0.28035	0.018082	-0.238521	0.131762	-0.32481		TCGA-O2-A52N-01A	-0.0774869	0.375395	0.320305	0.386256	0.243105	-0.42334	-0.49693	0.237842	0.056283		TCGA-O2-A52N-01A	-0.0774869	0.422971	1.61763	1.11499	1.2718	1.77161	1.97054	0.370007		TCGA-O2-A52N-01A	-0.0774869	0.696627	0.901883	0.22083	1.12135	0.930497	0.253209	0.692351	1.19747	0.589268	1.23611	0.65161	1.24951		TCGA-O2-A52N-01A
	11.05		TCGA-85-8584-01A	-0.0870139	-0.0561074	0.40114	-0.08433	0.443735	0.287736	0.795809	0.073488		TCGA-85-8584-01A	-0.0870139	1.33947	1.39802	1.30889	1.57146	1.05168	1.29288	1.44136	1.53375		TCGA-85-8584-01A	-0.0870139	2.63606	2.09248	2.07959	2.34025	3.02406	1.5768	0.595928		TCGA-51-4079-01A	-0.0870139	-0.283582	0.430357	0.390257	0.479631	0.18929	0.415675	-0.239868	0.105765	0.118025	0.561398	0.354469	-0.586018		TCGA-51-4079-01A
	11.05		TCGA-51-4079-01A	-0.0870139	-0.0945399	0.241622	0.337636	0.138192	0.156915	0.355417	0.229857		TCGA-51-4079-01A	-0.0870139	-0.243849	-0.16065	0.365392	-0.20012	0.056822	0.099189	-0.70284	-0.4129		TCGA-51-4079-01A	-0.0870139	0.422971	0.363298	0.508389	0.338602	0.06689	-0.28881	0.134263		TCGA-85-8584-01A	-0.0870139	0.967749	0.787804	0.760486	-0.18334	0.68792	1.12911	1.54213	1.33597	0.589268	0.775167	0.96439	1.24951		TCGA-85-8584-01A
	11.04		TCGA-96-A4JL-01A	-0.0901896	0.244364	0.441551	0.735105	1.59005	0.106371	1.62587	0.902538		TCGA-96-A4JL-01A	-0.0901896	1.59203	1.47977	1.5523	1.67826	1.83935	1.49544	1.4794	1.68755		TCGA-96-A4JL-01A	-0.0901896	0.528356	1.24133	0.717219	0.852538	1.27585	1.0518	0.723623		TCGA-96-A4JL-01A	-0.0901896	1.44743	1.5103	1.53232	1.83532	1.53694	1.29864	1.54847	1.21376	1.41218	1.83733	1.66815	3.11275		TCGA-96-A4JL-01A
	11.02		TCGA-90-7767-01A	-0.0965409	-0.763613	-0.404956	0.332191	1.35826	0.510726	1.25004	0.191502		TCGA-90-7767-01A	-0.0965409	1.15977	1.10645	1.10257	0.930643	-0.12735	0.026844	0.185966	0.797347		TCGA-90-7767-01A	-0.0965409	0.243816	0.730638	0.309504	-0.24296	0.310421	-0.15756	0.56646		TCGA-90-7767-01A	-0.0965409	1.31534	1.16046	1.69547	-0.0303467	1.12591	1.03022	1.12992	0.66791	0.624435	1.39643	1.01913	2.36469		TCGA-90-7767-01A
	11		TCGA-56-A5DS-01A	-0.102892	1.12831	0.456439	0.23963	0.045475	-0.312851	0.071813	0.070538		TCGA-56-A5DS-01A	-0.102892	0.873217	0.637762	0.316711	0.516785	1.41016	1.35075	0.500679	0.112212		TCGA-92-7341-01A	-0.102892	-0.114493	-0.174272	-1.02303	-1.02739	-0.83766	-0.72005	-0.42563		TCGA-92-7341-01A	-0.102892	-0.561656	-0.322563	-1.20361	0.339387	-0.376723	-1.0112	-0.296942	-0.75782	-0.416519	-0.487408	-0.849735	-0.745328		TCGA-92-7341-01A
	11		TCGA-21-5786-01A	-0.102892	-0.726928	-0.617647	-0.64242	-0.55508	-0.393127	-0.47003	-0.53133		TCGA-21-5786-01A	-0.102892	-0.229278	0.00148486	0.0315753	-0.28289	-0.09446	0.045654	-0.258437	-0.1519		TCGA-56-A5DS-01A	-0.102892	-0.0512622	-0.263867	-0.04849	-0.44583	-0.08967	0.095564	-0.27829		TCGA-77-8143-01A	-0.102892	-0.415667	-0.2313	-0.990259	0.432883	-0.545179	-0.954692	-0.455483	-0.627468	-0.402452	-0.0331481	-0.77154	-0.163499		TCGA-77-8143-01A
	11		TCGA-92-7341-01A	-0.102892	-0.786323	-0.334769	-0.31029	-0.54243	-0.205815	-0.4193	-0.42512		TCGA-92-7341-01A	-0.102892	-0.425979	-0.328235	-1.02319	-0.46846	-0.76044	-0.57072	-0.542025	-0.43621		TCGA-21-5786-01A	-0.102892	-0.335802	0.166189	-0.35676	-0.08066	-0.56803	-0.78568	-1.45701		TCGA-56-A5DS-01A	-0.102892	-0.081979	-0.109616	-0.0489981	-2.01076	-0.369985	-0.212998	0.223071	-0.0653226	-0.0648456	-0.220196	0.729805	0.605346		TCGA-56-A5DS-01A
	11		TCGA-77-8143-01A	-0.102892	-1.33311	-1.10896	-0.68598	-1.02498	-0.720179	-0.56457	-0.69951		TCGA-77-8143-01A	-0.102892	-0.829094	-0.592556	-0.573468	-0.54856	-1.0219	-0.98019	-0.841175	-0.80596		TCGA-77-8143-01A	-0.102892	-1.71635	-1.00751	-2.0274	-1.05444	-0.98551	-1.06692	-0.73013		TCGA-21-5786-01A	-0.102892	-0.700693	-0.482273	-1.06556	0.483881	-0.585609	-1.02533	-0.423775	-0.562291	-0.627524	-0.574252	0.112064	-1.02932		TCGA-21-5786-01A
	10.99		TCGA-77-A5GH-01A	-0.106068	0.26358	0.652115	0.362138	1.66802	0.724796	1.65123	0.477687		TCGA-77-A5GH-01A	-0.106068	0.776081	0.963394	0.560119	1.1576	1.08457	1.04112	1.19754	1.54307		TCGA-77-A5GH-01A	-0.106068	0.275432	0.918787	0.538222	0.744341	0.736601	0.292437	1.00848		TCGA-77-A5GH-01A	-0.106068	1.46828	1.23651	1.38799	1.1001	1.2135	1.46111	0.489419	1.07526	1.16601	1.76385	1.52739	2.12918		TCGA-77-A5GH-01A
	10.98		TCGA-NC-A5HP-01A	-0.109244	-1.28944	-1.22807	-0.67509	-1.03552	-0.315824	-1.22861	-0.69655		TCGA-NC-A5HP-01A	-0.109244	-1.09379	-1.58989	-1.43351	-1.50978	-1.0811	-1.13067	-1.583	-1.41963		TCGA-NC-A5HP-01A	-0.109244	-0.810036	-0.317624	-0.91364	-0.56755	-0.28971	-0.08256	-0.37652		TCGA-NC-A5HP-01A	-0.109244	-0.603367	-0.771273	-0.456878	0.0079016	-0.855139	-0.813417	-1.03257	-0.782261	-0.557189	-0.921627	-0.810638	-0.779961		TCGA-NC-A5HP-01A
	10.97		TCGA-58-A46L-01A	-0.112419	-0.284955	-0.162489	0.100788	-0.01563	-0.268253	0.180182	-0.03863		TCGA-58-A46L-01A	-0.112419	0.909644	0.639125	0.360756	0.797141	0.190018	0.186002	1.11109	0.879687		TCGA-58-A46L-01A	-0.112419	-0.704651	-0.559531	-0.82415	-0.5405	-0.29841	-0.4013	-0.78907		TCGA-96-8169-01A	-0.112419	-0.00550874	0.430357	0.0388528	0.556127	0.101692	0.0483606	0.0898966	0.122059	-0.00154428	0.107138	0.0338689	0.41833		TCGA-96-8169-01A
	10.97		TCGA-96-8169-01A	-0.112419	0.492428	0.335206	0.234185	0.218265	0.549377	0.295468	0.403928		TCGA-96-8169-01A	-0.112419	-0.16614	0.182694	-0.128379	-0.1574	0.487653	0.456572	0.0199634	-0.13015		TCGA-L3-A524-01A	-0.112419	-1.43181	-1.19566	-1.64952	-1.14911	-1.05509	-0.72943	-1.38825		TCGA-58-A46L-01A	-0.112419	0.321228	0.148963	0.603609	-0.591322	0.0814776	0.0836793	-0.385725	-0.0408815	0.378263	0.140539	-0.61515	0.543007		TCGA-58-A46L-01A
	10.97		TCGA-85-A53L-01A	-0.112419	-0.290196	-0.636789	-0.69687	-0.36543	0.0260941	-0.54151	-0.92963		TCGA-85-A53L-01A	-0.112419	-0.435693	-0.529882	-0.376423	-0.41907	0.785289	0.524576	-0.299938	-0.34765		TCGA-85-A53L-01A	-0.112419	-0.525496	-0.855194	-0.73465	-0.78394	-0.48975	-0.08256	0.193199		TCGA-L3-A524-01A	-0.112419	-0.485186	-0.497484	-0.312551	0.309638	-0.706897	-0.693333	-0.880372	-0.717085	-0.550155	-0.894906	-1.12342	-0.5029		TCGA-L3-A524-01A
	10.97		TCGA-L3-A524-01A	-0.112419	-1.44142	-0.951571	-0.85749	-0.82058	-0.845053	-0.60837	-1.07125		TCGA-L3-A524-01A	-0.112419	-0.855807	-0.621168	-0.884103	-0.89834	-0.91008	-1.30285	-0.908614	-1.31865		TCGA-96-8169-01A	-0.112419	0.401894	0.354339	0.070841	0.311553	0.06689	0.123689	-0.49439		TCGA-85-A53L-01A	-0.112419	-1.67395	-1.18956	-1.13459	-0.782564	-1.35377	-1.14541	-1.82527	-1.00223	-1.19724	-1.21556	-0.0677847	-0.634504		TCGA-85-A53L-01A
	10.94		TCGA-18-4083-01A	-0.121946	-0.650063	-0.415591	-0.78671	-0.60776	-0.434752	-0.19334	-0.34251		TCGA-18-4083-01A	-0.121946	0.227262	0.28488	0.536937	0.409983	0.071621	0.016716	0.224008	0.466431		TCGA-18-4083-01A	-0.121946	-0.978652	-0.702883	-1.45064	-1.02739	-0.48975	-0.07318	-0.28811		TCGA-18-4083-01A	-0.121946	-0.561656	-0.543115	0.00747748	-1.2033	-0.531703	-0.396656	-1.36868	-0.660056	-0.536088	-0.427285	0.0338689	-0.232765		TCGA-18-4083-01A
	10.93		TCGA-66-2791-01A	-0.125122	0.305507	0.749952	0.773218	0.983177	0.457208	0.996406	0.740268		TCGA-66-2791-01A	-0.125122	1.19862	0.942957	1.0168	1.22435	1.0747	1.05269	1.27536	1.38616		TCGA-66-2791-01A	-0.125122	0.675896	0.524569	0.756997	0.906637	0.56265	0.901804	0.870963		TCGA-66-2791-01A	-0.125122	1.03032	0.734567	1.04286	-1.51353	0.923758	0.754735	0.223071	0.781968	1.07458	1.12254	1.46484	0.425256		TCGA-66-2791-01A
	10.93		TCGA-77-8128-01A	-0.125122	-2.41271	-1.75767	-1.18962	-1.69085	-1.60619	-1.7889	-1.0329		TCGA-77-8128-01A	-0.125122	-1.57704	-2.12262	-1.59578	-1.6246	-2.01512	-1.88884	-1.72134	-1.71171		TCGA-77-8128-01A	-0.125122	-0.810036	-1.62571	-0.82415	-1.89296	-1.47258	-0.63568	-1.45701		TCGA-77-8128-01A	-0.125122	-1.72957	-1.3873	-1.54874	-0.247087	-1.56265	-1.54805	-1.37502	-1.88211	-1.61221	-1.42265	-2.6795	-1.7566		TCGA-77-8128-01A
	10.9		TCGA-68-7756-01A	-0.134649	-0.220319	-0.232677	0.206961	0.07919	0.0944777	-0.16798	-0.02682		TCGA-68-7756-01A	-0.134649	-0.552256	-0.416796	-0.172424	-0.67673	-0.25068	-0.17861	-0.650964	-0.6071		TCGA-68-7756-01A	-0.134649	-0.251494	-0.335543	-0.10816	-0.24296	-0.22013	-0.5513	-0.30776		TCGA-68-7756-01A	-0.134649	0.189143	0.126147	0.101604	-0.272586	-0.215005	0.196699	-0.246209	-0.0327345	-0.170348	0.354309	0.0729664	0.0165905		TCGA-68-7756-01A
	10.89		TCGA-21-1075-01A	-0.137825	-1.60039	-1.56199	-1.36386	-1.36213	-1.37726	-2.19701	-1.83834		TCGA-21-1075-01A	-0.137825	-2.57755	-2.45234	-2.11969	-2.55911	-1.82437	-2.00025	-2.53924	-2.28343		TCGA-21-1075-01A	-0.137825	-1.44235	-3.10403	-1.96774	-2.69092	-3.10772	-3.29814	-1.85974		TCGA-21-1075-01A	-0.137825	-1.72261	-2.24669	-1.58639	-3.44592	-1.6233	-1.51979	-0.91208	-1.99617	-1.94982	-2.03724	0.518678	-2.35228		TCGA-21-1075-01A
	10.86		TCGA-22-5474-01A	-0.147352	0.68459	0.843536	0.770496	0.930498	0.537484	1.19239	0.908439		TCGA-22-5474-01A	-0.147352	1.15248	0.889821	0.868436	1.211	0.997416	1.10189	1.45001	1.42189		TCGA-22-5474-01A	-0.147352	1.41359	1.4026	1.07521	1.60992	1.64984	1.59555	1.60766		TCGA-22-5474-01A	-0.147352	1.07898	0.620488	0.176904	1.27435	0.8429	0.203763	0.76845	0.708645	0.926875	0.674963	1.11296	0.494521		TCGA-22-5474-01A
	10.86		TCGA-21-1072-01A	-0.147352	0.0818999	-0.328388	-0.88472	-0.82058	-0.892624	-0.64988	-0.81752		TCGA-21-1072-01A	-0.147352	-1.03794	-0.828264	-0.605923	-0.95441	-0.9035	-0.7429	-1.15762	-0.76401		TCGA-21-1072-01A	-0.147352	-0.103955	-0.00404161	-0.23743	-0.21591	-0.25492	-0.37318	-0.22918		TCGA-21-1072-01A	-0.147352	-0.735452	-1.13632	-0.67023	-1.04605	-0.720374	-0.756907	-1.56527	-1.09185	-0.78226	-1.11536	0.745444	-1.05702		TCGA-21-1072-01A
	10.85		TCGA-85-8354-01A	-0.150527	-1.05011	-1.28549	-0.98	-1.13034	-0.853973	-1.22861	-1.15091		TCGA-85-8354-01A	-0.150527	-0.880091	-0.558494	-0.445969	-0.58862	-1.07617	-0.94257	-0.571421	-0.3259		TCGA-85-8354-01A	-0.150527	-0.936498	-1.32109	-1.04292	-1.43313	-1.00291	-0.33568	-1.34896		TCGA-85-8354-01A	-0.150527	-0.777163	-0.847325	-0.820832	-0.132342	-0.875353	-0.926437	-1.03891	-0.904467	-1.1269	-0.808062	-1.84281	-0.66221		TCGA-85-8354-01A
	10.83		TCGA-NC-A5HN-01A	-0.156879	-2.47211	-2.16816	-1.85661	-1.3832	-2.12056	-1.00957	-1.69673		TCGA-NC-A5HN-01A	-0.156879	-1.18121	-0.769678	-0.772831	-0.78353	-0.99559	-0.99466	-0.995074	-0.60399		TCGA-NC-A5HN-01A	-0.156879	0.907743	0.658962	0.747052	0.270979	0.623533	1.55805	0.458411		TCGA-NC-A5HN-01A	-0.156879	-1.55577	-2.07938	-1.19734	-0.965306	-1.91978	-1.67519	-1.98381	-2.15911	-1.96388	-2.22428	0.448303	-1.92977		TCGA-NC-A5HN-01A
	10.82		TCGA-66-2781-01A	-0.160054	1.64889	0.520247	-0.33479	-0.28325	-0.0898606	-0.27404	-0.15664		TCGA-66-2781-01A	-0.160054	-0.542542	-0.63343	-0.429741	-0.30025	0.515608	0.387121	0.208446	-0.13481		TCGA-66-2781-01A	-0.160054	1.30821	0.667921	1.64204	0.352127	0.745299	-0.24193	0.487879		TCGA-66-2781-01A	-0.160054	-0.610319	-0.801694	-0.287451	-0.344833	-0.558656	-0.403719	-0.0432775	-0.562291	-0.191448	-0.687817	0.761083	-1.16785		TCGA-66-2781-01A
	10.81		TCGA-77-6843-01A	-0.16323	-1.40823	-1.47054	-0.45458	-1.10505	-1.17805	-1.79351	-1.25417		TCGA-77-6843-01A	-0.16323	-1.4022	-1.77519	-1.99683	-1.71938	-1.17154	-1.19433	-1.38241	-1.41808		TCGA-77-6843-01A	-0.16323	-0.314725	-1.01647	-0.66504	-1.39255	-1.29863	-1.13255	-0.98552		TCGA-77-6843-01A	-0.16323	-1.19427	-0.976614	-1.16596	-0.302335	-1.15162	-1.17367	-1.24184	-0.97779	-1.13393	-0.848144	0.65161	-1.16785		TCGA-77-6843-01A
	10.8		TCGA-58-8392-01A	-0.166406	-0.623859	-0.515555	-0.57709	-1.36635	-0.827214	-1.53988	-0.71721		TCGA-58-8392-01A	-0.166406	-0.700389	-1.29696	-1.38483	-1.1253	-0.86075	-1.18421	-1.2631	-1.17261		TCGA-58-8392-01A	-0.166406	-0.883805	-1.41964	-0.53576	-0.6487	-1.0203	-1.32942	-1.22127		TCGA-58-8392-01A	-0.166406	-0.770211	-0.756062	-0.676505	-1.31379	-1.01012	-0.693333	-0.189135	-1.15702	-1.20427	-0.54085	1.29281	-1.15399		TCGA-58-8392-01A
	10.79		TCGA-33-AASB-01A	-0.169581	-0.519043	-1.63643	-1.4537	-1.65503	-1.36239	-1.83502	-1.87965		TCGA-33-AASB-01A	-0.169581	-1.2055	-1.47544	-1.33847	-1.75676	-1.42478	-1.17408	-1.34437	-1.51285		TCGA-33-AASB-01A	-0.169581	0.0646615	-0.837275	-1.23186	-1.75772	-0.3332	-0.20443	-3.50012		TCGA-33-AASB-01A	-0.169581	-1.62529	-1.06027	-1.39186	-0.166341	-1.31334	-1.05358	0.0455053	-0.97779	-1.64738	-0.634374	-0.93575	-0.863079		TCGA-33-AASB-01A
	10.78		TCGA-21-5783-01A	-0.172757	-0.789817	-0.764403	-0.41374	-0.60143	-0.315824	-1.12255	-0.85882		TCGA-21-5783-01A	-0.172757	-0.625108	-0.647055	-1.00928	-1.06789	-0.64862	-0.5577	-1.06943	-1.18038		TCGA-21-5783-01A	-0.172757	-0.388495	0.282662	0.150395	-1.3114	0.336514	0.151813	-0.81854		TCGA-21-5783-01A	-0.172757	-1.18732	-1.2504	-0.770631	-0.357582	-0.861877	-1.03239	-0.468166	-1.27108	-0.972164	-1.26232	-0.30237	-0.191206		TCGA-21-5783-01A
	10.77		TCGA-79-5596-01A	-0.175933	-1.13396	-1.2621	-0.80849	-1.88261	-1.25535	-1.77046	-1.1096		TCGA-79-5596-01A	-0.175933	-0.731958	-0.806465	-1.9551	-1.10794	-0.35592	-0.70094	-1.28039	-1.44293		TCGA-79-5596-01A	-0.175933	-0.504419	-1.36589	-1.09264	-1.21673	-1.62044	-0.50443	-1.60435		TCGA-79-5596-01A	-0.175933	-1.75042	-1.41772	-1.51736	-0.842061	-1.59635	-1.29375	-2.1487	-1.30367	-1.38714	-1.46273	-0.62297	-1.19555		TCGA-79-5596-01A
	10.76		TCGA-NK-A7XE-01A	-0.179108	-0.377542	-0.664439	-1.24135	-0.45393	-0.601251	-0.5392	-1.11551		TCGA-NK-A7XE-01A	-0.179108	-0.92623	-1.41958	-0.093606	-0.91436	-1.28336	-1.28983	-0.223853	-0.34454		TCGA-34-5927-01A	-0.179108	-1.50558	-1.49132	-1.24181	-1.69009	-1.21165	-1.25442	-1.42754		TCGA-NK-A7XE-01A	-0.179108	-0.57556	-0.254116	-1.01536	0.0503997	-0.248696	-0.523803	0.29917	0.382764	-0.522021	-0.454006	0.463942	0.141268		TCGA-NK-A7XE-01A
	10.76		TCGA-34-5927-01A	-0.179108	-0.643075	-1.14937	-1.3203	-1.13666	-0.91641	-0.96345	-0.71721		TCGA-34-5927-01A	-0.179108	-0.353127	-0.434508	-0.573468	-0.44043	-0.2589	-0.30305	-0.426169	-0.60865		TCGA-56-7730-01A	-0.179108	-2.19058	-1.93929	-1.84841	-1.01386	-1.29863	-1.26379	-2.08566		TCGA-34-5927-01A	-0.179108	-1.70176	-0.877746	-0.626305	-0.336333	-1.05729	-0.926437	-1.42575	-1.2222	-1.18317	-0.694497	-1.17033	-1.00161		TCGA-34-5927-01A
	10.76		TCGA-56-7730-01A	-0.179108	-0.809034	-1.3727	-1.6851	-1.33895	-1.41888	-1.41307	-1.51085		TCGA-56-7730-01A	-0.179108	-1.73732	-2.07493	-1.89715	-1.88092	-0.90022	-1.17697	-1.76802	-1.74744		TCGA-NK-A7XE-01A	-0.179108	0.559972	0.273703	0.249838	-0.28353	0.675718	0.554933	0.792381		TCGA-56-7730-01A	-0.179108	-1.05524	-1.35688	-1.76209	-0.434079	-1.36725	-1.3432	-1.10867	-0.961496	-1.60518	-0.641055	0.909653	-1.24404		TCGA-56-7730-01A
	10.75		TCGA-63-A5MW-01A	-0.182284	-0.957522	-0.528317	-0.59887	-0.68994	-0.577465	-0.43775	-0.11829		TCGA-63-A5MW-01A	-0.182284	-0.387125	-0.279186	-0.003197	-0.58995	-1.15016	-1.27825	-0.369105	-0.55273		TCGA-63-A5MW-01A	-0.182284	-0.399033	-0.263867	-0.34682	-0.62165	-0.15055	-0.15756	-0.95605		TCGA-63-A5MW-01A	-0.182284	-0.665934	-0.85493	-0.601204	-1.32654	-0.693421	-0.333082	-0.201818	-0.326028	-0.585323	0.340948	-1.01394	-0.343589		TCGA-63-A5MW-01A
	10.72		TCGA-NK-A5CX-01A	-0.191811	0.405082	0.356475	0.1144	0.207729	0.353146	0.692052	0.398027		TCGA-NK-A5CX-01A	-0.191811	0.287972	0.369354	0.388574	0.343232	0.042022	0.123786	0.336406	0.604701		TCGA-22-5473-01A	-0.191811	-0.451726	-0.514733	-0.82415	-0.58107	-0.6724	-1.01067	-0.5435		TCGA-NK-A5CX-01A	-0.191811	0.508927	0.483594	0.346331	0.815366	0.452081	0.528695	1.09821	0.692351	0.378263	0.507955	0.112064	0.667685		TCGA-NK-A5CX-01A
	10.72		TCGA-77-6844-01A	-0.191811	-0.374048	-0.585743	-0.30213	-0.51293	-0.98182	-0.64296	-0.10648		TCGA-77-6844-01A	-0.191811	-0.24142	-0.411346	-0.638377	-0.1841	0.268949	0.135361	0.267238	-0.20317		TCGA-NK-A5CX-01A	-0.191811	1.33982	1.3578	1.0056	1.69107	1.21497	1.76429	1.13617		TCGA-22-5473-01A	-0.191811	-0.38786	-0.147642	-0.946333	0.0801484	-0.221743	-0.318954	-0.423775	-0.415645	-0.346185	-0.146713	-0.787179	-0.82152		TCGA-22-5473-01A
	10.72		TCGA-22-5473-01A	-0.191811	-0.793311	-0.473017	-0.13061	-0.38018	-0.0928338	-0.38702	-0.15074		TCGA-22-5473-01A	-0.191811	-0.722244	-0.266923	-0.17706	-0.20546	-0.71275	-0.79933	-0.313771	-0.09597		TCGA-33-4538-01A	-0.191811	0.159508	-0.00404161	-0.62526	-0.51345	-0.58543	0.114314	0.360184		TCGA-33-4538-01A	-0.191811	-0.512993	-0.520299	-0.268626	-2.03626	-0.599085	-0.403719	0.0772134	-0.765967	-0.641591	-0.948348	-0.0599652	-0.710696		TCGA-33-4538-01A
	10.72		TCGA-33-4538-01A	-0.191811	-0.260498	-0.0710326	-0.47636	-0.66044	-0.806402	-0.3778	-0.49888		TCGA-33-4538-01A	-0.191811	-0.382268	-0.212424	-0.529423	-0.41773	-0.05993	-0.17572	-0.471128	-0.51855		TCGA-77-6844-01A	-0.191811	-0.335802	-0.783518	-0.14793	-0.85157	-0.81156	0.114314	-0.73995		TCGA-77-6844-01A	-0.191811	-0.0472198	-0.276931	-0.500803	0.0928979	-0.477797	-0.262444	0.368928	-0.179381	-0.402452	-0.193475	0.0651469	-0.101161		TCGA-77-6844-01A
	10.69		TCGA-NC-A5HH-01A	-0.201338	-1.65804	-1.62367	-1.19507	-0.91962	-1.28211	-1.03263	-0.89128		TCGA-NC-A5HH-01A	-0.201338	-0.365269	-0.44677	-0.496968	-0.07997	-1.29487	-1.3969	0.0528181	-0.03849		TCGA-NC-A5HH-01A	-0.201338	-1.11565	-1.76906	-2.54451	-2.58272	-1.35951	-1.92941	-1.46683		TCGA-77-8138-01A	-0.201338	0.230854	0.194594	0.0639531	-1.83227	-0.00611957	0.585205	1.32651	0.342029	0.0265896	0.401071	-0.271092	0.252093		TCGA-77-8138-01A
	10.69		TCGA-77-8138-01A	-0.201338	0.122079	0.594688	0.196072	-0.02406	0.623707	0.166348	0.297715		TCGA-77-8138-01A	-0.201338	-0.382268	-0.127951	-0.232697	-0.45912	0.135753	0.162852	-0.763362	-0.44242		TCGA-77-8138-01A	-0.201338	0.581049	0.3185	0.945938	0.04106	-0.29841	-0.31693	0.281603		TCGA-NC-A5HH-01A	-0.201338	-1.40978	-1.26561	-1.09693	-0.115343	-1.19205	-1.25137	-1.20379	-1.55623	-1.60518	-1.53621	-2.02266	-1.3895		TCGA-NC-A5HH-01A
	10.68		TCGA-56-8504-01A	-0.204514	-0.0858052	0.090612	0.163403	-0.05988	0.139076	0.348499	0.380325		TCGA-56-8504-01A	-0.204514	0.142268	0.14182	0.223984	0.369933	-0.48418	-0.32475	0.0424429	0.351465		TCGA-56-8504-01A	-0.204514	0.507279	0.856071	-0.00871	0.162782	0.901855	1.15493	0.222667		TCGA-56-8504-01A	-0.204514	0.258661	0.164173	0.296131	0.216142	0.00735693	-0.0222769	-0.151085	-0.0408815	0.174293	0.140539	-0.411843	-0.101161		TCGA-56-8504-01A
	10.67		TCGA-51-6867-01A	-0.207689	-0.643075	-0.624028	-0.64515	-0.10414	-0.622063	-0.02503	-0.26875		TCGA-51-6867-01A	-0.207689	0.171409	0.212669	0.133575	0.423334	-0.67987	-0.73133	0.683974	0.744524		TCGA-51-6867-01A	-0.207689	-0.156647	-0.0667581	-0.50593	0.703767	-0.44627	-0.03568	-0.03272		TCGA-51-6867-01A	-0.207689	-0.561656	-0.558326	-0.532179	-0.153591	-0.572132	-0.594441	0.273804	-0.45638	-0.59939	-0.467367	-1.13906	-0.530606		TCGA-51-6867-01A
	10.65		TCGA-18-3407-01A	-0.214041	0.302013	0.152292	0.190627	0.226694	0.528565	0.242436	0.061687		TCGA-18-3407-01A	-0.214041	-0.224421	-0.16065	0.256438	-0.33496	0.30677	0.36397	-0.33798	-0.25133		TCGA-18-3407-01A	-0.214041	0.760204	0.372258	0.259782	0.636144	0.588743	0.283062	0.517347		TCGA-18-3407-01A	-0.214041	-0.339197	-0.238905	-0.18705	0.432883	-0.147623	-0.241253	0.622593	-0.171234	-0.303984	0.0202942	0.721985	-0.246618		TCGA-18-3407-01A
	10.64		TCGA-43-5670-01A	-0.217216	0.321229	-1.09407	-2.11524	-1.03762	-0.993713	-0.97729	-1.85014		TCGA-43-5670-01A	-0.217216	-2.24971	-2.34061	-2.13824	-2.23604	-2.0332	-1.78033	-1.37723	-1.93542		TCGA-43-5670-01A	-0.217216	0.581049	0.0676344	-0.03855	1.50172	0.606138	-1.09505	-0.72031		TCGA-43-5670-01A	-0.217216	-2.61245	-2.8399	-2.60923	-0.897309	-2.82944	-2.87603	-2.64968	-2.55017	-2.8712	-3.04596	-2.77333	-2.46311		TCGA-43-5670-01A
	10.63		TCGA-43-3394-01A	-0.220392	-0.0316504	-0.14122	0.179737	0.009653	0.249084	-0.70521	-0.17434		TCGA-43-3394-01A	-0.220392	-0.413837	-0.516257	-0.749649	-0.78086	-0.12077	-0.24951	-0.913802	-1.10114		TCGA-43-3394-01A	-0.220392	-0.609804	-0.810397	-0.36671	-0.98681	-0.44627	-1.40442	-0.33723		TCGA-43-3394-01A	-0.220392	-0.415667	-0.482273	-0.149399	-1.37329	-0.127408	0.0342331	0.292829	-0.45638	-0.107046	-0.340441	0.97221	-0.870006		TCGA-43-3394-01A
	10.61		TCGA-56-7579-01A	-0.226743	-0.0141812	-0.0348753	0.019117	-0.45814	0.162861	-0.8597	-0.38087		TCGA-56-7579-01A	-0.226743	-1.30749	-1.52722	-1.39642	-1.67666	-1.67801	-1.46201	-1.70577	-1.8593		TCGA-56-7579-01A	-0.226743	-0.968114	-0.362422	-0.83409	-0.60812	-0.62022	-0.29818	-0.29793		TCGA-56-7579-01A	-0.226743	-0.763259	-0.733246	-0.532179	-1.02055	-0.713635	-0.431974	0.127946	-0.692644	-0.669724	-0.681136	-1.28763	-0.738402		TCGA-56-7579-01A
	10.6		TCGA-34-5239-01A	-0.229919	0.0888876	0.294795	0.871224	1.24658	0.813992	0.984878	0.864183		TCGA-34-5239-01A	-0.229919	1.01892	1.02471	0.840618	1.14425	0.586317	0.59258	0.974479	1.11894		TCGA-34-5239-01A	-0.229919	0.71805	0.766476	0.229949	0.446799	0.736601	0.620558	0.831672		TCGA-34-5239-01A	-0.229919	1.07203	1.00075	0.998939	0.704871	0.930497	0.973712	1.21236	0.594587	0.842473	0.728405	0.901834	1.31185		TCGA-34-5239-01A
	10.58		TCGA-85-7843-01A	-0.23627	0.378878	0.301175	-0.10884	-0.24321	0.344226	-0.0158	0.049885		TCGA-85-7843-01A	-0.23627	-0.263276	-0.281911	-0.343969	-0.46179	0.219617	0.133914	-0.237687	-0.45485		TCGA-85-7843-01A	-0.23627	-0.198802	-0.263867	0.080785	0.325077	-0.94203	0.020565	-0.13095		TCGA-51-4080-01A	-0.23627	-1.14561	-0.946193	-0.412952	-0.123843	-0.801233	-0.594441	-0.886713	-0.928908	-0.332118	-0.674456	0.659429	-1.54881		TCGA-51-4080-01A
	10.58		TCGA-51-4080-01A	-0.23627	-0.961016	-0.915413	-0.92828	-0.52979	-0.955062	-0.85278	-0.93553		TCGA-51-4080-01A	-0.23627	-0.98694	-1.07079	-1.38715	-1.22676	-1.40176	-1.34336	-1.71096	-1.36215		TCGA-51-4080-01A	-0.23627	-0.346341	-0.532652	-0.9932	-0.87862	-0.74198	-0.83255	-0.31758		TCGA-85-7843-01A	-0.23627	-0.373956	-0.2313	-0.00507266	-0.506326	-0.34977	-0.0787869	0.273804	-0.448233	-0.318051	-0.520809	-0.669887	-0.225838		TCGA-85-7843-01A
	10.57		TCGA-J1-A4AH-01A	-0.239446	-1.0833	-1.09195	-0.75404	-0.64779	-1.09778	-0.80205	-0.58444		TCGA-J1-A4AH-01A	-0.239446	-0.438121	-0.866414	-0.972194	-0.78887	0.18344	0.180215	-1.06597	-0.87743		TCGA-J1-A4AH-01A	-0.239446	-1.49504	-1.41964	-1.73902	-1.4737	-1.55955	-0.54193	-1.41772		TCGA-J1-A4AH-01A	-0.239446	-0.999622	-1.23519	-0.689055	-2.48249	-1.17184	-0.749843	0.0264804	-0.725232	-0.993264	-1.37589	0.542137	-0.980831		TCGA-J1-A4AH-01A
	10.54		TCGA-NC-A5HI-01A	-0.248973	-0.209837	-1.02389	-0.80849	-0.90276	-1.42483	-1.14791	-0.56969		TCGA-NC-A5HI-01A	-0.248973	-0.27299	-0.343222	-0.049561	-0.27488	0.065044	-0.15546	-0.503983	-0.63196		TCGA-NC-A5HI-01A	-0.248973	-1.47396	-1.62571	-2.44506	-0.82452	-1.22905	-1.61067	-1.61417		TCGA-NC-A5HI-01A	-0.248973	-1.11085	-0.824509	-0.714156	-0.162091	-0.922521	-1.11009	-1.14672	-0.904467	-0.557189	-1.07527	-1.1547	-0.433634		TCGA-NC-A5HI-01A
	10.54		TCGA-NK-A5D1-01A	-0.248973	-1.3139	-1.04303	-1.69599	-1.39585	-1.44861	-1.16866	-1.62592		TCGA-NK-A5D1-01A	-0.248973	-0.948086	-0.984949	-0.733422	-0.89033	-1.1551	-1.18565	-1.29941	-0.81839		TCGA-NK-A5D1-01A	-0.248973	0.159508	0.202027	-0.10816	-0.94624	0.162563	-0.56068	-0.41581		TCGA-NK-A5D1-01A	-0.248973	-0.422619	-0.147642	-1.58639	-1.01205	-0.181314	-0.0575956	-0.753539	-0.228263	-0.268816	1.27619	-0.990486	0.182827		TCGA-NK-A5D1-01A
	10.53		TCGA-39-5037-01A	-0.252149	-2.09303	-1.83849	-1.6361	-1.60657	-2.47437	-2.11401	-2.48152		TCGA-39-5037-01A	-0.252149	-1.68146	-2.3229	-1.99219	-1.99707	-1.95592	-1.9308	-2.62398	-2.13428		TCGA-39-5037-01A	-0.252149	0.180585	-1.29421	-0.48604	-1.92001	-0.53324	-0.94505	-0.24882		TCGA-39-5037-01A	-0.252149	-1.06219	-0.824509	-1.19106	-0.63382	-1.03707	-0.87699	-1.13404	-1.05926	-1.40121	-0.968389	0.682888	-2.04059		TCGA-39-5037-01A
	10.52		TCGA-94-8490-01A	-0.255324	-2.09303	-2.11924	-2.12885	-1.90579	-2.26327	-1.48224	-2.54643		TCGA-94-8490-01A	-0.255324	-1.13993	-1.08441	-0.879467	-0.84361	-1.7405	-1.73403	-1.03657	-0.72207		TCGA-77-7463-01A	-0.255324	-1.8955	-1.55404	-2.37545	-1.00034	-1.41169	0.404935	-2.08566		TCGA-77-7463-01A	-0.255324	-0.227968	-0.352984	-0.946333	0.743119	-0.403676	-0.841672	-0.113035	-0.309733	-0.571256	-0.053189	-1.72552	-0.606798		TCGA-77-7463-01A
	10.52		TCGA-77-7463-01A	-0.255324	-0.16267	-0.200774	-0.0435	-0.78476	-0.250413	-0.63835	-0.38972		TCGA-77-7463-01A	-0.255324	-0.97237	-0.999937	-1.0626	-1.152	-0.85253	-1.16684	-1.60548	-1.04832		TCGA-94-8490-01A	-0.255324	-2.14843	-2.44999	-1.37108	-1.17616	-2.30754	-2.08878	-0.90694		TCGA-94-8490-01A	-0.255324	-1.72957	-1.91206	-1.95662	-0.587072	-2.12867	-2.03545	-1.0516	-2.4524	-2.26632	-2.09736	-1.40492	-0.696843		TCGA-94-8490-01A
	10.49		TCGA-77-A5G3-01A	-0.264851	-1.27896	-1.0409	-0.64787	-0.63515	-0.830187	-0.66371	-0.55494		TCGA-77-A5G3-01A	-0.264851	-0.50126	-0.130676	-0.102879	-0.13738	-1.0811	-1.19289	-0.327605	-0.08043		TCGA-77-A5G3-01A	-0.264851	-0.820574	-0.622247	-1.07275	-1.05444	-0.6898	0.329936	-0.68102		TCGA-77-A5G3-01A	-0.264851	-0.561656	-0.786483	-0.431777	-0.0388463	-0.740588	-0.919373	-1.01355	-1.07555	-0.718959	-0.741259	-1.55349	-0.946198		TCGA-77-A5G3-01A
	10.48		TCGA-66-2782-01A	-0.268027	1.79913	1.17746	0.590818	0.734528	0.543431	0.897261	1.05891		TCGA-66-2782-01A	-0.268027	0.389965	0.566913	0.518392	0.556836	0.55014	0.743057	1.05402	0.756953		TCGA-66-2782-01A	-0.268027	-0.0934163	-0.174272	0.090729	0.162782	-0.08097	0.04869	0.595928		TCGA-66-2782-01A	-0.268027	0.564542	0.278252	0.396532	0.394635	0.735088	0.281464	0.387953	0.439793	0.955008	0.254104	0.0573274	0.19668		TCGA-66-2782-01A
	10.48		TCGA-33-AASI-01A	-0.268027	-1.20384	-1.03452	-0.84388	-0.29378	-1.40104	0.286245	-0.87358		TCGA-33-AASI-01A	-0.268027	0.445818	0.538301	0.555483	0.303181	0.933284	1.15253	-0.232499	-0.11772		TCGA-33-AASI-01A	-0.268027	1.32928	0.972544	0.916105	1.98861	1.30194	1.3893	0.782559		TCGA-33-AASI-01A	-0.268027	-0.65203	0.491199	-0.0740984	0.233142	-0.140884	-0.290699	-0.13206	0.0242947	-0.0929795	0.193982	0.463942	0.459889		TCGA-33-AASI-01A
	10.47		TCGA-22-1012-01A	-0.271203	0.136055	0.090612	0.269576	0.14662	0.516672	0.067202	-0.2304		TCGA-22-1012-01A	-0.271203	0.406964	0.0750587	-0.075061	0.154993	0.209751	0.397249	-0.27227	-0.1954		TCGA-22-1012-01A	-0.271203	-0.683574	-0.514733	-0.30704	-1.20321	-0.52454	-0.4388	-0.42563		TCGA-22-1012-01A	-0.271203	-0.227968	-0.413826	-0.143124	0.0928979	-0.289126	0.0766156	-1.05794	-0.383057	-0.43762	-0.480728	-0.0990627	-0.82152		TCGA-22-1012-01A
	10.46		TCGA-68-7755-01A	-0.274378	-1.63533	-1.22381	-1.0889	-0.79319	-1.69539	-0.82972	-1.42529		TCGA-68-7755-01A	-0.274378	-0.943229	-0.529882	-0.619832	-0.86096	-1.40669	-1.14948	-1.01755	-0.84325		TCGA-68-7755-01A	-0.274378	-1.28427	-0.953749	-0.45621	-0.72984	-1.23774	-0.7013	-0.74978		TCGA-68-7755-01A	-0.274378	-0.450426	-0.794088	-0.551004	-0.778314	-0.882092	-0.792225	-0.899397	-1.42588	-1.11987	-0.908266	-0.787179	-1.06395		TCGA-68-7755-01A
	10.45		TCGA-77-6842-01A	-0.277554	0.667121	1.04346	0.291355	1.06114	0.623707	1.04944	0.50424		TCGA-77-6842-01A	-0.277554	0.834363	1.1664	1.05389	1.22435	0.763912	0.923918	1.39467	1.60988		TCGA-77-6842-01A	-0.277554	0.623203	0.614164	0.259782	-0.31058	0.058192	0.245562	0.517347		TCGA-77-6842-01A	-0.277554	0.912134	0.605278	0.383982	1.47409	0.728349	0.380357	1.0348	0.619028	0.596301	0.360989	-0.411843	1.15947		TCGA-77-6842-01A
	10.44		TCGA-63-7021-01A	-0.28073	0.392853	0.569165	0.108955	0.188764	0.623707	0.620574	0.114793		TCGA-63-7021-01A	-0.28073	0.725085	0.622775	0.414074	0.77044	0.855998	0.857361	0.651119	0.634219		TCGA-63-7021-01A	-0.28073	0.222739	0.542488	0.130506	0.365651	0.293026	1.5768	0.458411		TCGA-63-7021-01A	-0.28073	-0.158449	0.240226	0.00747748	0.573127	0.0275717	0.0483606	-0.176452	0.195382	0.23056	0.120499	1.01913	0.286725		TCGA-63-7021-01A
	10.42		TCGA-O2-A52W-01A	-0.287081	-0.45266	-0.266708	-0.25857	-0.68994	-0.0601287	-0.75594	-0.48413		TCGA-O2-A52W-01A	-0.287081	-0.768384	-0.743791	-0.543332	-0.75816	-0.09775	-0.43327	-1.23889	-0.89918		TCGA-O2-A52W-01A	-0.287081	-1.43181	-1.5182	-2.49479	-1.636	-0.88114	-0.87942	-1.05428		TCGA-O2-A52W-01A	-0.287081	-1.19427	-0.0715895	-0.0176228	-0.595572	-0.524965	-0.354273	-0.931105	-0.0327345	0.0687905	-0.380523	-1.20161	0.127415		TCGA-O2-A52W-01A
	10.4		TCGA-22-0944-01A	-0.293432	-0.683255	-1.02389	-0.83299	-0.54875	-0.779643	-0.55765	-1.12731		TCGA-22-0944-01A	-0.293432	-0.960228	-0.978137	-0.57115	-1.31487	0.050244	-0.32041	-1.583	-1.41497		TCGA-22-0944-01A	-0.293432	-0.715189	-0.308665	-0.30704	-0.4323	-0.99421	-0.5138	-0.40598		TCGA-22-0944-01A	-0.293432	-1.24989	-1.43293	-0.965158	-1.21179	-1.27965	-1.05358	-2.02821	-0.888173	-1.55594	-1.08195	-0.568233	-1.46569		TCGA-22-0944-01A
	10.37		TCGA-77-A5G6-01A	-0.302959	-0.929572	-1.03665	-0.81393	-1.20409	-1.18994	-1.21017	-0.74671		TCGA-77-A5G6-01A	-0.302959	-0.712531	-0.78739	-1.40337	-0.87965	0.012423	-0.24951	-0.8308	-0.8246		TCGA-77-A5G6-01A	-0.302959	-1.30535	-1.63467	-2.0274	-1.4196	-1.89876	-1.95754	-1.57488		TCGA-77-A5G6-01A	-0.302959	-0.679837	-0.816904	-0.927508	0.131146	-0.949474	-1.06771	-1.03891	-1.01852	-0.873695	-0.507449	-0.818457	-0.68299		TCGA-77-A5G6-01A
	10.36		TCGA-98-A538-01A	-0.306135	0.0102758	-0.324134	-0.33479	-0.3275	-0.0512091	-0.19796	-0.01502		TCGA-98-A538-01A	-0.306135	-0.39441	-0.066639	0.235575	-0.18811	-0.11091	-0.03827	-0.223853	-0.12393		TCGA-98-A538-01A	-0.306135	-1.56881	-0.640166	-1.19208	-0.93271	-1.0464	-0.12006	-0.53368		TCGA-98-A538-01A	-0.306135	-0.137594	-0.345379	0.289856	-0.846311	-0.241958	-0.142361	-0.664757	-0.391204	-0.0648456	-0.30704	-0.286731	-0.218912		TCGA-98-A538-01A
	10.34		TCGA-66-2793-01A	-0.312486	-1.37679	-1.72151	-1.6606	-2.1144	-1.72512	-2.04253	-1.66132		TCGA-66-2793-01A	-0.312486	-1.31235	-1.97275	-1.8531	-1.43369	-1.37216	-1.38677	-1.53285	-1.70394		TCGA-66-2793-01A	-0.312486	-3.53951	-1.91242	-1.16225	-1.18968	-1.7335	-1.84504	-2.28211		TCGA-66-2793-01A	-0.312486	-1.4932	-1.44814	-1.54246	-0.757065	-1.65025	-1.654	-1.53356	-1.58882	-0.754126	-0.146713	-1.52221	-1.23019		TCGA-66-2793-01A
	10.33		TCGA-94-8035-01A	-0.315662	0.291531	-0.349657	-0.69959	-1.01866	-0.300958	-1.08335	-0.79982		TCGA-94-8035-01A	-0.315662	-1.0088	-1.0231	-1.15069	-1.47507	-0.57627	-0.63728	-1.69194	-1.33418		TCGA-94-8035-01A	-0.315662	-1.24212	-1.61675	-1.43075	-1.02739	-1.13337	-1.83566	-1.07393		TCGA-63-A5MU-01A	-0.315662	-1.35417	-1.85122	-1.31029	-1.16505	-1.66373	-1.53392	-0.969154	-2.02876	-1.83025	-1.73662	-1.76462	-1.64578		TCGA-63-A5MU-01A
	10.33		TCGA-33-A5GW-01A	-0.315662	-1.18462	-1.38121	-1.49725	-1.59182	-1.72512	-1.90649	-1.37514		TCGA-33-A5GW-01A	-0.315662	-2.155	-2.53817	-2.17301	-2.33616	-2.17133	-2.12469	-1.95824	-2.12807		TCGA-63-A5MU-01A	-0.315662	-0.620342	-1.16878	-0.37665	-0.55402	-0.99421	0.273687	-0.55332		TCGA-94-8035-01A	-0.315662	-1.38892	-0.619168	-1.41069	-0.276836	-0.807971	-0.884054	-0.937446	-0.749673	-0.972164	-0.30036	0.0260494	-0.904639		TCGA-94-8035-01A
	10.33		TCGA-63-A5MU-01A	-0.315662	-1.13047	-1.51733	-1.38836	-1.42956	-2.43869	-1.41538	-1.502		TCGA-63-A5MU-01A	-0.315662	-1.84902	-1.55583	-1.35006	-1.57653	-1.29323	-1.4649	-2.03605	-1.98203		TCGA-33-A5GW-01A	-0.315662	-0.883805	-1.8945	-1.09264	-1.02739	-1.51606	-1.79816	-1.34896		TCGA-33-A5GW-01A	-0.315662	-1.07609	-1.08309	-1.25381	-1.0588	-1.35377	-1.04652	-0.309626	-0.97779	-1.68255	-1.02851	-1.25635	-1.22326		TCGA-33-A5GW-01A
	10.31		TCGA-68-A59J-01A	-0.322013	0.141295	0.301175	0.266854	0.517487	-0.0452627	0.779669	-0.02682		TCGA-68-A59J-01A	-0.322013	0.499243	0.440203	0.240211	0.623587	0.004201	0.12668	0.718558	0.864151		TCGA-68-A59J-01A	-0.322013	1.2239	1.15173	1.13488	0.987785	1.55417	1.4643	0.841495		TCGA-68-A59J-01A	-0.322013	0.661868	0.529225	0.434182	0.777118	0.411652	0.232018	0.394295	0.358323	0.314962	0.695004	0.409205	0.785436		TCGA-68-A59J-01A
	10.27		TCGA-85-7950-01A	-0.334716	-0.333869	0.0629623	0.06812	1.87452	0.41261	1.76191	0.386226		TCGA-85-7950-01A	-0.334716	0.904787	0.956582	1.33439	1.09085	0.199884	0.31767	1.1595	1.23235		TCGA-85-7950-01A	-0.334716	0.844512	1.26821	0.259782	-0.36468	0.893157	0.658057	1.48979		TCGA-85-7950-01A	-0.334716	0.355987	-0.178063	0.879712	0.352136	0.310578	0.394484	1.17431	0.0161477	0.0969244	0.781847	-0.662067	2.22616		TCGA-85-7950-01A
	10.26		TCGA-85-7710-01A	-0.337892	-0.611631	-0.483652	-0.46819	-0.39493	-0.416913	-0.25099	-0.61099		TCGA-85-7710-01A	-0.337892	-0.384696	-0.0816263	0.154439	0.028166	-0.43485	-0.36526	-0.00424533	0.321947		TCGA-85-7710-01A	-0.337892	1.11851	1.0711	1.01555	0.636144	1.18018	1.07055	1.2344		TCGA-85-7710-01A	-0.337892	0.550638	0.23262	-0.325101	0.152395	0.883329	0.126062	0.622593	0.561999	0.0336231	0.00025334	-0.177258	1.77593		TCGA-85-7710-01A
	10.25		TCGA-60-2722-01A	-0.341067	-0.924331	-1.14087	-0.8221	-1.05237	-1.53484	-1.18711	-1.44004		TCGA-60-2722-01A	-0.341067	-1.19821	-0.9141	-1.02783	-1.35626	-1.50371	-1.46924	-1.56225	-1.50974		TCGA-60-2722-01A	-0.341067	-0.00910814	-0.792478	-0.91364	0.189831	-1.35081	-0.4388	-1.02481		TCGA-60-2722-01A	-0.341067	-0.443475	-0.832115	-0.751806	-0.0898441	-0.700159	-0.905245	-1.03891	-1.21405	-0.789294	-0.888225	-1.69424	-0.994684		TCGA-60-2722-01A
	10.24		TCGA-94-A5I6-01A	-0.344243	-0.326881	-0.379434	-0.15512	-0.42443	-0.0155307	-0.96576	-0.83522		TCGA-94-A5I6-01A	-0.344243	-0.707674	-0.9686	-1.05565	-1.01849	-0.63054	-0.90061	-0.887864	-0.9753		TCGA-94-A5I6-01A	-0.344243	-0.694112	-1.1867	-1.15231	-1.23026	-1.41169	-0.56068	-1.61417		TCGA-94-A5I6-01A	-0.344243	-0.777163	-0.718036	-0.858482	0.26714	-0.821447	-0.954692	-1.0072	-1.00223	-0.754126	-1.18216	-0.341467	-0.655283		TCGA-94-A5I6-01A
	10.24		TCGA-85-8479-01A	-0.344243	-0.512056	-1.18553	-1.23318	-1.81729	-1.5943	-2.12323	-2.22189		TCGA-85-8479-01A	-0.344243	-1.51148	-1.72069	-1.60969	-1.87291	-2.0776	-1.95685	-1.39971	-2.07525		TCGA-85-8479-01A	-0.344243	-1.06296	-2.01097	-1.16225	-0.62165	-1.42909	-0.67318	-0.94623		TCGA-85-8479-01A	-0.344243	-2.21619	-1.6839	-1.22871	-0.561573	-1.71763	-1.5763	-0.91208	-1.90655	-1.84431	-2.1508	-0.106882	-1.24404		TCGA-85-8479-01A
	10.23		TCGA-96-A4JK-01A	-0.347419	-0.877164	-0.49216	-0.16328	-0.35489	-0.711259	-0.09189	-0.07698		TCGA-96-A4JK-01A	-0.347419	0.239404	0.393879	0.145166	0.396633	-0.03362	0.067357	0.471283	0.724328		TCGA-96-A4JK-01A	-0.347419	0.559972	0.390177	0.200116	-0.17533	0.466977	0.901804	-1.39807		TCGA-43-7657-01A	-0.347419	-0.332245	-0.451852	1.65782	0.220392	-0.430629	0.161381	0.724059	-0.668203	-0.908863	-0.447326	1.15206	-0.68299		TCGA-96-A4JK-01A
	10.22		TCGA-58-A46K-01A	-0.350594	-1.07981	-1.02601	-1.16785	-0.52979	-1.42185	-0.30863	-1.0329		TCGA-58-A46K-01A	-0.350594	0.139839	-0.189262	-0.510877	0.110938	-0.39868	-0.52298	0.208446	0.026765		TCGA-43-7657-01A	-0.350594	1.04474	0.461853	0.150395	0.243929	0.266933	1.25805	0.595928		TCGA-96-A4JK-01A	-0.350594	0.0779133	0.0120682	0.308681	0.585876	-0.181314	-0.0364044	-0.290601	-0.195675	-0.0437451	0.00025334	-0.255453	0.0858559		TCGA-58-A46K-01A
	10.22		TCGA-43-7657-01A	-0.350594	-1.95851	-1.45777	-0.99633	-1.43799	-0.877758	-1.48224	-0.85587		TCGA-43-7657-01A	-0.350594	-1.21035	-1.50269	-1.94119	-1.65797	-0.9479	-0.89917	-2.07928	-2.04107		TCGA-58-A46K-01A	-0.350594	0.264893	0.193067	0.886272	0.541471	0.571348	-1.23567	-0.41581		TCGA-58-A46K-01A	-0.350594	-0.735452	-1.07548	-0.551004	-1.11405	-1.07076	-1.0112	-1.32429	-0.953349	-0.831494	-0.874865	1.23807	-0.308957		TCGA-43-7657-01A
	10.21		TCGA-63-7023-01A	-0.35377	-1.23354	-0.687835	-0.5417	-0.63304	-1.29995	-0.51615	-0.56379		TCGA-63-7023-01A	-0.35377	0.0815576	-0.178362	-0.06347	0.057537	-0.82457	-0.863	-0.408877	-0.20938		TCGA-63-7023-01A	-0.35377	0.64428	0.811273	0.508389	-0.12124	0.56265	0.39556	0.27178		TCGA-63-7023-01A	-0.35377	-0.450426	-0.307352	-0.318826	0.27564	-0.369985	-0.502612	-0.620365	-0.521556	-0.507955	-0.487408	-0.693345	-0.48212		TCGA-63-7023-01A
	10.21		TCGA-85-A4QQ-01A	-0.35377	-0.988967	-0.723992	-0.54986	-0.89223	-0.803428	-1.33929	-1.27777		TCGA-85-A4QQ-01A	-0.35377	-0.799953	-0.693379	-0.536377	-1.0265	-1.39189	-1.18276	-0.618109	-0.81839		TCGA-85-A4QQ-01A	-0.35377	-1.50558	-0.837275	-1.03298	-0.05361	-0.3158	-0.15756	-0.89712		TCGA-85-A4QQ-01A	-0.35377	-0.603367	-0.69522	-0.243525	-0.459578	-0.861877	-0.665078	-1.41941	-0.920761	-0.915896	-0.921627	-1.24853	-0.371295		TCGA-85-A4QQ-01A
	10.19		TCGA-85-8277-01A	-0.360121	-0.908608	-0.685708	-0.67237	-0.45393	-0.491243	-0.20718	-0.95914		TCGA-85-8277-01A	-0.360121	-0.0884308	0.0832335	-0.230378	0.22308	-0.49734	-0.18585	0.121986	0.460217		TCGA-85-8277-01A	-0.360121	-0.978652	-0.0219606	-0.27721	1.36647	2.38914	0.967428	0.487879		TCGA-85-8277-01A	-0.360121	-0.700693	-0.512694	-0.808282	0.692121	-0.599085	-0.862863	-0.125719	-0.643762	-0.543122	-0.173434	0.198079	-0.205059		TCGA-85-8277-01A
	10.19		TCGA-85-8352-01A	-0.360121	-2.85643	-2.32342	-2.18874	-1.70982	-2.1711	-1.71742	-2.23074		TCGA-85-8352-01A	-0.360121	-1.44348	-1.52585	-1.55174	-1.23744	-1.91316	-1.43452	-0.863655	-1.31243		TCGA-85-8352-01A	-0.360121	-1.13673	-1.32109	-1.25175	-1.66304	-1.25514	-0.12943	-1.14268		TCGA-85-8352-01A	-0.360121	-1.68785	-2.01093	-1.56757	-3.99202	-2.04107	-1.67519	-1.07062	-1.86582	-1.52781	-1.61638	-1.46748	-1.85357		TCGA-85-8352-01A
	10.17		TCGA-46-3768-01A	-0.366473	-0.616871	-0.290104	-0.59342	-1.23781	-0.259333	-1.08105	-0.29236		TCGA-46-3768-01A	-0.366473	-1.17636	-0.811915	-1.1391	-1.05587	-0.83937	-0.73278	-1.42218	-1.0623		TCGA-46-3768-01A	-0.366473	-0.409572	-0.864154	-0.9037	-1.08149	-1.17686	-1.1513	-0.77925		TCGA-46-3768-01A	-0.366473	0.335131	0.0120682	0.107879	0.49238	0.270149	-0.142361	0.0264804	-0.0490285	0.441565	0.314227	0.135522	-1.16785		TCGA-46-3768-01A
	10.16		TCGA-MF-A522-01A	-0.369648	-1.13047	-1.63643	-1.59798	-2.07436	-1.48726	-1.67362	-2.06552		TCGA-MF-A522-01A	-0.369648	-1.02094	-1.034	-0.789058	-1.02517	-1.8145	-1.98289	-1.54496	-0.83393		TCGA-MF-A522-01A	-0.369648	-0.0618008	-0.846235	0.180228	-1.50075	-0.84635	0.095564	-0.91676		TCGA-MF-A522-01A	-0.369648	-1.77823	-1.8284	-1.80602	-0.366082	-1.7109	-1.76702	-1.7682	-2.19984	-2.02719	-2.40465	-0.0130481	-1.3895		TCGA-MF-A522-01A
	10.14		TCGA-77-8150-01A	-0.376	-0.546994	-0.14122	0.163403	-0.19896	-1.15724	0.04645	-0.05928		TCGA-77-8150-01A	-0.376	0.460389	0.553288	0.907845	0.409983	0.329791	0.093401	-0.415794	0.255143		TCGA-77-8150-01A	-0.376	0.0225074	-0.299705	-0.23743	0.068109	-0.19404	1.43617	-0.27829		TCGA-77-8150-01A	-0.376	-0.193208	0.0424892	-0.557279	0.772868	-0.140884	-0.523803	-0.0876688	-0.179381	-0.00154428	0.113818	0.33101	0.314432		TCGA-77-8150-01A
	10.13		TCGA-46-6025-01A	-0.379175	-1.24402	-1.28549	-0.92828	-0.4455	-0.568546	-0.27635	-0.96799		TCGA-46-6025-01A	-0.379175	-1.08651	-1.00947	-0.568832	-1.11195	-1.4182	-1.39979	-1.08499	-1.10114		TCGA-46-6025-01A	-0.379175	-0.00910814	-0.353462	-0.7247	-0.3782	-0.41148	-0.32631	-0.9757		TCGA-46-6025-01A	-0.379175	-0.408715	-0.276931	-0.582379	0.445632	-0.612562	-0.467293	-0.233526	-0.945202	-0.908863	-0.200155	0.18244	-0.315883		TCGA-46-6025-01A
	10.11		TCGA-33-4547-01A	-0.385527	0.385865	0.245876	0.402973	-0.06621	-0.0720215	-0.1749	0.153148		TCGA-33-4547-01A	-0.385527	-0.306987	0.0518965	-0.260515	-0.18811	0.53863	0.404483	0.376177	-0.04004		TCGA-33-4547-01A	-0.385527	-0.293648	-0.21011	-0.50593	-0.78394	-0.47236	-0.65443	0.586105		TCGA-33-4547-01A	-0.385527	-0.770211	-0.0944053	-0.356477	0.288389	-0.161099	-0.191807	-0.411092	-0.0327345	-0.318051	0.0470154	0.33883	-0.364369		TCGA-33-4547-01A
	10.06		TCGA-33-AASL-01A	-0.401405	-0.546994	-0.600632	-0.51447	0.072869	-0.559626	0.021087	-0.85587		TCGA-33-AASL-01A	-0.401405	0.21512	0.0805086	0.214711	-0.14138	-0.50063	-0.16993	-0.0889759	0.286215		TCGA-33-AASL-01A	-0.401405	1.04474	0.775435	0.945938	0.77139	1.42371	0.967428	-2.25265		TCGA-33-AASL-01A	-0.401405	-1.01353	-0.885351	-0.394127	-0.697567	-0.983165	-0.566186	0.032822	-0.717085	-1.1269	-1.38257	0.878375	-0.786888		TCGA-33-AASL-01A
	10.05		TCGA-85-A4CN-01A	-0.404581	-1.63358	-1.34717	-0.32935	-0.63515	-0.922356	-0.58071	-0.32481		TCGA-85-A4CN-01A	-0.404581	0.460389	0.0982208	-0.091288	0.184364	-0.4661	-0.31318	-0.237687	-0.14879		TCGA-85-A4CN-01A	-0.404581	-0.125032	-0.254908	-0.07832	-0.7028	-0.3332	-0.42943	-0.69084		TCGA-85-A4CN-01A	-0.404581	-0.617271	-0.0183528	-0.256075	0.177894	-0.471059	-0.530867	0.330878	-0.37491	-0.27585	-0.31372	-0.0912432	-0.565238		TCGA-85-A4CN-01A
	10.05		TCGA-51-4081-01A	-0.404581	-1.07457	-0.97922	-0.75949	-1.28206	-1.33563	-1.76123	-1.23647		TCGA-51-4081-01A	-0.404581	-1.75917	-2.09809	-1.82528	-1.93432	-1.71912	-2.17822	-1.8493	-2.07214		TCGA-51-4081-01A	-0.404581	-1.27373	-1.8049	-1.49041	-2.37985	-1.7509	-1.08567	-1.54541		TCGA-51-4081-01A	-0.404581	-1.52796	-1.74474	-1.26009	-3.62484	-1.84566	-1.39264	-0.969154	-1.7762	-1.45044	-1.87691	-1.06868	-1.20941		TCGA-51-4081-01A
	10.02		TCGA-77-7140-01A	-0.414108	-1.43618	-1.31102	-0.93372	-1.10716	-1.1394	-1.26781	-0.66115		TCGA-77-7140-01A	-0.414108	-1.74217	-1.38961	-1.16924	-1.12797	-2.37031	-2.33883	-1.11093	-0.63507		TCGA-77-7140-01A	-0.414108	-1.52666	-1.19566	-1.54013	-1.86591	-2.14229	-1.95754	-0.81854		TCGA-77-7140-01A	-0.414108	-1.07609	-0.85493	-0.538454	-2.19775	-0.915783	-0.544994	0.153313	-1.32811	-1.0636	-0.894906	-2.55439	-1.92977		TCGA-77-7140-01A
	10		TCGA-33-4566-01A	-0.420459	-0.36182	0.218226	-0.86022	-0.12732	0.266923	0.781975	-0.25695		TCGA-33-4566-01A	-0.420459	-0.510973	0.502877	0.0501207	0.650288	-0.86075	-0.34356	-0.427898	0.749185		TCGA-33-4566-01A	-0.420459	1.16067	1.41156	1.7017	0.622619	1.12799	0.133063	1.90234		TCGA-33-4566-01A	-0.420459	1.1624	1.54072	1.41309	1.2276	1.7054	1.78604	0.502102	2.04476	1.58099	1.08246	1.33973	0.951673		TCGA-33-4566-01A
	9.98		TCGA-56-8304-01A	-0.42681	-0.929572	-0.598505	-0.2994	-0.33593	-0.645849	-0.23485	-0.39857		TCGA-56-8304-01A	-0.42681	-0.656677	-0.152475	0.131257	0.006806	-0.12899	0.100636	-0.254979	-0.06024		TCGA-56-8304-01A	-0.42681	-1.12619	-0.21011	0.488501	1.04188	-0.80287	0.883054	-0.58279		TCGA-56-8304-01A	-0.42681	-0.763259	-0.322563	-0.149399	-0.234338	-0.639515	-0.311891	-1.03257	0.0487358	-0.451687	-0.500768	0.127703	-0.537532		TCGA-56-8304-01A
	9.98		TCGA-43-8116-01A	-0.427763	-0.82825	-0.507048	-0.33207	0.310982	-0.185003	0.217074	-0.45463		TCGA-43-8116-01A	-0.427763	0.144696	0.30668	0.411756	0.383283	0.665248	0.730034	-0.0682255	0.177463		TCGA-43-8116-01A	-0.427763	0.444048	0.417055	0.428835	-0.04009	0.380001	0.423685	-0.3274		TCGA-43-8116-01A	-0.427763	0.00839494	-0.368194	-0.0238979	-0.0260969	-0.161099	0.147253	-0.823297	-0.252704	-0.191448	0.287506	0.18244	0.543007		TCGA-43-8116-01A
	9.96		TCGA-6A-AB49-01A	-0.433479	-1.80653	-2.14264	-2.14246	-1.92475	-2.35247	-1.79812	-2.39006		TCGA-6A-AB49-01A	-0.433479	-1.81017	-1.64439	-0.955967	-1.8422	-2.72385	-2.6774	-1.25791	-1.42118		TCGA-6A-AB49-01A	-0.433479	1.05528	-0.102596	0.896217	-0.27001	0.797484	-0.9263	-0.18006		TCGA-6A-AB49-01A	-0.433479	-2.86271	-2.5509	-2.49	-1.96401	-2.64751	-2.24029	-1.40038	-2.18355	-2.80087	-2.57834	-0.169438	-1.43798		TCGA-6A-AB49-01A
	9.93		TCGA-56-A4BW-01A	-0.443324	0.543089	0.1055	-0.019	-0.00931	-0.413939	0.177876	-0.01207		TCGA-56-A4BW-01A	-0.443324	0.0791292	0.0655213	0.094166	0.138973	-0.00731	0.091954	0.509325	0.342144		TCGA-56-A4BW-01A	-0.443324	1.2239	1.36676	0.667498	0.893112	1.18887	1.4268	0.340539		TCGA-56-A4BW-01A	-0.443324	-0.193208	-0.345379	-1.16596	0.428633	-0.0802403	-0.855799	-0.233526	-0.146793	-0.261783	-0.667776	-0.185077	0.411403		TCGA-56-A4BW-01A
	9.91		TCGA-77-8148-01A	-0.449993	-1.03613	-0.460256	-0.29396	-0.20528	-0.40502	-0.26943	-0.21565		TCGA-77-8148-01A	-0.449993	0.00384861	-0.0325771	-0.52015	-0.37101	-0.05664	-0.19887	-0.599088	-0.23735		TCGA-77-8148-01A	-0.449993	0.0962771	0.0407559	0.299559	-0.44583	-0.22883	0.770556	-0.48457		TCGA-77-8148-01A	-0.449993	-0.367004	0.00446296	0.145529	0.666623	-0.248696	-0.220062	-0.582315	-0.366763	-0.191448	-0.621014	0.18244	-0.371295		TCGA-77-8148-01A
	9.89		TCGA-34-8456-01A	-0.456662	-0.894633	-0.302865	0.179737	-0.43707	-0.312851	-0.57609	-0.32186		TCGA-34-8456-01A	-0.456662	0.0378463	-0.434508	-0.473787	-0.2909	0.065044	-0.08601	-0.875759	-0.51544		TCGA-34-8456-01A	-0.456662	0.307048	-0.201151	-0.41643	-0.7028	-0.37669	-0.09193	-0.98552		TCGA-34-8456-01A	-0.456662	-0.561656	-0.429036	-1.07811	0.445632	-0.551918	-1.0112	-0.411092	-0.660056	-0.59939	-0.420605	0.151161	-0.412855		TCGA-34-8456-01A
	9.84		TCGA-77-8009-01A	-0.471905	-1.43967	-1.34079	-0.70776	-0.37807	-0.506109	-0.41008	-0.85882		TCGA-77-8009-01A	-0.471905	-0.960228	-0.915463	-0.849331	-1.01983	-2.1664	-2.09575	-0.813508	-0.63507		TCGA-77-8009-01A	-0.471905	-0.293648	-0.39826	-0.64515	-1.37903	0.293026	-0.26068	-0.43545		TCGA-77-8009-01A	-0.471905	-1.23598	-0.83972	-0.469428	-0.153591	-0.77428	-0.855799	0.0772134	-1.14888	-0.76116	-0.781341	-2.13213	-0.759181		TCGA-77-8009-01A
	9.83		TCGA-37-4129-01A	-0.476033	-1.69473	-1.63856	-2.39564	-2.19869	-2.99765	-2.74347	-1.71148		TCGA-37-4129-01A	-0.476033	-3.51248	-2.98915	-3.29269	-3.11315	-1.91316	-2.3504	-2.04642	-2.91885		TCGA-37-4129-01A	-0.476033	-0.377956	-1.57195	-0.32693	-2.90731	-1.48997	-3.06377	-0.88729		TCGA-37-4129-01A	-0.476033	-0.610319	-1.27322	-1.08438	-1.84077	-1.22574	-0.728652	0.0962382	-1.0837	-0.634557	-1.44269	-2.78897	-1.94362		TCGA-37-4129-01A
	9.82		TCGA-63-5128-01A	-0.478256	-0.754879	-0.449621	-0.97456	-1.18723	-0.738018	-1.47071	-1.22172		TCGA-63-5128-01A	-0.478256	-2.19871	-1.79154	-1.70242	-1.82485	-0.92982	-1.13791	-1.93576	-1.94008		TCGA-63-5128-01A	-0.478256	-1.69527	-1.24045	-1.78874	-1.02739	-1.7422	-1.92004	-1.54541		TCGA-63-5128-01A	-0.478256	-0.909248	-0.900562	-1.14714	-0.0515958	-0.861877	-0.862863	-0.91208	-1.10814	-1.1269	-0.641055	-0.920111	-0.876933		TCGA-63-5128-01A
	9.82		TCGA-56-7223-01A	-0.478574	-2.107	-1.97036	-2.01995	-2.40941	-1.95406	-2.41145	-1.76753		TCGA-56-7223-01A	-0.478574	-1.95102	-2.26432	-1.88092	-2.41092	-1.6813	-1.99881	-1.91155	-2.31916		TCGA-56-7223-01A	-0.478574	-1.85335	-2.5575	-2.28596	-2.79911	-2.8294	-2.22941	-2.7536		TCGA-56-7223-01A	-0.478574	-2.244	-2.34556	-2.84768	-0.676318	-2.03433	-2.81246	-1.75552	-1.51549	-1.90762	-2.33785	-1.68642	-2.08215		TCGA-56-7223-01A
	9.81		TCGA-33-4587-01A	-0.481114	-1.60738	-1.19191	-1.33119	-1.02077	-0.949115	-1.04415	-0.96504		TCGA-33-4587-01A	-0.481114	-1.06222	-0.934538	-0.765877	-1.05721	-0.86075	-0.88325	-1.34956	-1.49576		TCGA-33-4587-01A	-0.481114	-0.335802	-0.371381	0.458668	-1.4196	-0.41148	0.020565	-0.92659		TCGA-33-4587-01A	-0.481114	-0.547752	-0.482273	-0.306276	0.0801484	-0.828186	-0.997074	-1.18477	-1.21405	-0.880729	-0.574252	-1.73334	-0.495973		TCGA-33-4587-01A
	9.79		TCGA-63-A5ML-01A	-0.487148	-0.929572	-0.611266	-0.50903	-0.23057	-0.568546	-0.2141	-0.12714		TCGA-63-A5ML-01A	-0.487148	-0.158855	-0.211062	-0.116788	0.110938	-0.39374	-0.5331	0.132361	0.064051		TCGA-63-A5ML-01A	-0.487148	-0.240956	0.0317964	-0.33688	-0.28353	-0.03748	0.704931	-0.38634		TCGA-63-A5ML-01A	-0.487148	-0.0194124	-0.330168	-1.27891	0.258641	-0.410414	-1.17367	-0.411092	-0.603027	-0.289917	0.00025334	0.933112	-0.0111156		TCGA-63-A5ML-01A
	9.74		TCGA-66-2792-01A	-0.503344	-0.590667	-0.447495	-0.10611	-0.19896	-0.33069	-0.38472	-0.05633		TCGA-66-2792-01A	-0.503344	-0.433264	-0.370472	-0.20256	-0.6794	-0.86568	-0.96717	-0.737424	-0.32901		TCGA-66-2792-01A	-0.503344	-0.915421	-0.667045	-0.67498	-1.02739	-0.60282	-0.91692	-0.4551		TCGA-66-2792-01A	-0.503344	-0.422619	-0.763667	-0.124299	-0.527575	-0.3902	-0.460229	-0.981838	-0.945202	-0.486854	-0.627694	-1.16252	-0.773035		TCGA-66-2792-01A
	9.73		TCGA-22-4595-01A	-0.507472	0.831332	0.635099	0.122567	-0.00931	0.225298	0.115622	0.457034		TCGA-22-4595-01A	-0.507472	0.244261	0.331205	-0.086652	0.329882	0.231128	0.10787	0.746225	0.486628		TCGA-22-4595-01A	-0.507472	0.0857386	-0.0757176	0.319448	0.068109	-0.04618	-0.06381	-0.18006		TCGA-22-4595-01A	-0.507472	0.717483	0.468383	0.842062	-2.24025	0.512725	0.853628	1.48505	0.374617	0.511899	0.962215	0.448303	0.41833		TCGA-22-4595-01A
	9.66		TCGA-85-A4QR-01A	-0.528114	-3.1307	-2.8594	-3.03268	-2.95517	-3.46742	-2.33075	-2.59953		TCGA-85-A4QR-01A	-0.528114	-2.68197	-2.55589	-2.49755	-2.75136	-1.51686	-1.4895	-2.74156	-3.06489		TCGA-85-A4QR-01A	-0.528114	-1.31588	-1.4286	-0.52582	-0.98681	-2.54238	-1.02942	-1.12304		TCGA-85-A4QR-01A	-0.528114	-2.59855	-2.59653	-2.81003	-1.12255	-2.88335	-2.60761	-2.43407	-1.70288	-1.94278	-1.74998	-2.42146	-2.00596		TCGA-85-A4QR-01A
	9.63		TCGA-L3-A4E7-01A	-0.537324	1.09512	0.481962	0.291355	0.260409	0.427476	0.311608	0.616353		TCGA-L3-A4E7-01A	-0.537324	-0.0447195	-0.00805249	-0.207197	-0.13471	0.303481	0.329245	0.611348	0.174356		TCGA-L3-A4E7-01A	-0.537324	0.159508	0.130351	0.031063	0.554996	0.510465	0.967428	-0.19971		TCGA-L3-A4E7-01A	-0.537324	-0.12369	0.034884	-0.64513	0.109897	-0.322817	-0.311891	-0.315967	0.154647	0.0054892	0.401071	0.690707	0.639979		TCGA-L3-A4E7-01A
	9.61		TCGA-56-8307-01A	-0.544628	-0.127731	0.173561	-0.47636	0.949462	0.106371	1.06558	0.250509		TCGA-56-8307-01A	-0.544628	0.0329895	0.164982	0.432619	0.208395	0.030512	-0.07733	0.0891312	0.393412		TCGA-56-8307-01A	-0.544628	0.770742	0.972544	0.488501	-0.45935	1.40631	0.058064	-1.51595		TCGA-56-8307-01A	-0.544628	1.39876	0.98554	1.83352	1.1766	1.44934	1.41166	0.876258	1.20561	1.14491	2.29159	1.94965	2.56556		TCGA-56-8307-01A
	9.58		TCGA-63-A5MY-01A	-0.555425	-1.11125	-2.30428	-3.33487	-3.23754	-3.10468	-2.86567	-3.23681		TCGA-63-A5MY-01A	-0.555425	-2.8131	-2.68941	-2.17996	-2.6539	-1.37051	-1.77599	-1.82163	-2.31916		TCGA-63-A5MY-01A	-0.555425	-4.3299	-3.48033	-2.82295	-1.56837	-3.11641	-3.41064	-3.91268		TCGA-63-A5MY-01A	-0.555425	-3.12688	-3.37987	-3.01083	-1.34354	-3.09224	-3.31398	-2.83993	-2.64793	-3.08221	-2.95244	-2.71078	-2.31073		TCGA-63-A5MY-01A
	9.56		TCGA-NC-A5HO-01A	-0.561141	0.130814	-0.536825	-0.62881	-0.13153	-0.758831	-0.1357	-0.87063		TCGA-NC-A5HO-01A	-0.561141	-0.549828	-0.300985	-0.153879	-0.1801	-0.68973	-0.89772	-0.284375	-0.19074		TCGA-NC-A5HO-01A	-0.561141	-0.788959	-1.41068	-1.55008	-1.08149	-0.97682	-1.22629	-0.62208		TCGA-NC-A5HO-01A	-0.561141	-0.881441	-1.01464	-1.14086	0.0164012	-1.09098	-1.04652	-1.0072	-1.0837	-1.0214	-1.50949	-1.56913	-0.724549		TCGA-NC-A5HO-01A
	9.55		TCGA-85-6560-01A	-0.562411	-0.213331	0.511739	0.016394	0.353126	0.956706	0.689746	0.433431		TCGA-85-6560-01A	-0.562411	-0.0617183	0.344829	0.242529	0.530136	0.053533	0.31767	0.230925	0.511486		TCGA-85-6560-01A	-0.562411	-0.272571	-0.138434	-0.36671	-0.25648	-0.19404	-0.53255	-0.18006		TCGA-85-6560-01A	-0.562411	0.578446	0.392331	0.409082	0.403134	0.499249	0.302656	0.37527	0.651616	0.582234	0.84865	-0.62297	0.265946		TCGA-85-6560-01A
	9.55		TCGA-43-A474-01A	-0.563999	-1.63708	-2.19368	-1.64699	-2.21976	-1.53484	-2.26619	-1.75278		TCGA-43-A474-01A	-0.563999	-2.68197	-2.75481	-2.69692	-2.56445	-2.23711	-2.64412	-2.05334	-2.54288		TCGA-43-A474-01A	-0.563999	-2.19058	-1.93033	-2.16662	-2.52862	-1.65523	-1.32004	-1.7124		TCGA-43-A474-01A	-0.563999	-2.84881	-2.66498	-2.24527	-1.44978	-2.51275	-2.74182	-2.59261	-2.82717	-2.75867	-2.93907	-1.68642	-2.28995		TCGA-43-A474-01A
	9.54		TCGA-LA-A7SW-01A	-0.567492	0.612966	-0.153982	-1.58437	-1.12823	-0.214735	-1.17789	-0.40447		TCGA-LA-A7SW-01A	-0.567492	-1.04765	-1.25063	-1.24574	-1.35492	-1.78819	-1.4215	-0.991615	-1.58586		TCGA-LA-A7SW-01A	-0.567492	-1.70581	-1.4286	-1.1722	-0.97329	-0.93333	-1.55442	-1.57488		TCGA-LA-A7SW-01A	-0.567492	-1.38197	-1.29603	-1.48599	-1.80677	-1.40767	-0.862863	-0.480849	-1.25479	-1.05657	-1.43601	-0.904472	-0.883859		TCGA-LA-A7SW-01A
	9.5		TCGA-85-A5B5-01A	-0.58083	-1.79605	-1.06855	-0.79216	-0.93437	-1.77269	-0.6176	-0.64935		TCGA-85-A5B5-01A	-0.58083	-0.428407	-0.480832	-0.826149	-0.69008	-0.02704	-0.3508	-0.860197	-0.94889		TCGA-85-A5B5-01A	-0.58083	-1.36858	-1.23149	-1.88818	-1.40608	-1.01161	-0.5513	-1.44719		TCGA-85-A5B5-01A	-0.58083	-1.19427	-1.21238	-0.513353	-0.332083	-1.13814	-0.905245	-1.67307	-0.985937	-0.824461	-1.49613	-1.0374	-0.64143		TCGA-85-A5B5-01A
	9.49		TCGA-77-A5GA-01A	-0.583053	-0.388024	-0.394322	-0.85477	-0.96809	-1.10372	-0.72827	-0.80277		TCGA-77-A5GA-01A	-0.583053	-0.236563	-0.411346	-0.464514	-0.48982	0.349524	0.188896	-0.642318	-0.67391		TCGA-77-A5GA-01A	-0.583053	-1.13673	-1.13294	-0.89376	-0.10771	-0.13315	-0.10131	-0.47474		TCGA-77-A5GA-01A	-0.583053	-0.679837	-0.672404	-0.726706	-2.09576	-0.895568	-0.862863	-1.44478	-0.692644	-0.831494	-0.54085	-0.372745	-0.274324		TCGA-77-A5GA-01A
	9.48		TCGA-66-2773-01A	-0.586229	1.16325	0.934993	0.446532	0.473236	0.460181	0.585989	0.327219		TCGA-66-2773-01A	-0.586229	0.45796	0.403416	0.557801	0.476735	0.004201	0.099189	0.986583	0.481967		TCGA-66-2773-01A	-0.586229	0.00143038	0.193067	-0.51587	-0.25648	0.049494	0.498684	0.428943		TCGA-66-2773-01A	-0.586229	0.571494	0.186989	0.540858	-0.18759	0.357746	0.387421	0.14063	0.529411	0.652569	0.447833	0.745444	0.75773		TCGA-66-2773-01A
	9.48		TCGA-52-7810-01A	-0.586229	-1.27197	-1.28337	-1.2114	-1.68664	-0.743965	-1.88574	-2.08027		TCGA-52-7810-01A	-0.586229	-2.49255	-2.35288	-2.22633	-2.35619	-2.12365	-2.02196	-1.97553	-2.12185		TCGA-52-7810-01A	-0.586229	-1.58989	-2.62022	-0.75454	-0.5946	-1.15077	-1.94816	-1.59453		TCGA-52-7810-01A	-0.586229	-1.90336	-1.63067	-1.83739	-0.497826	-1.69068	-1.9083	-1.74917	-2.02061	-2.25929	-2.45141	-1.51439	-2.24839		TCGA-52-7810-01A
	9.42		TCGA-56-1622-01A	-0.603695	-0.501574	-1.07493	-2.06079	-1.20409	-1.18697	-0.56457	-1.31908		TCGA-56-1622-01A	-0.603695	-1.81745	-1.31058	-1.14142	-1.27615	-1.17647	-1.15382	-0.998532	-1.24252		TCGA-56-1622-01A	-0.603695	0.823435	0.641043	0.130506	-0.16181	-0.86375	-0.99192	0.203021		TCGA-56-1622-01A	-0.603695	-1.60443	-2.27711	-2.1888	-0.332083	-1.79849	-2.20498	-1.2355	-2.02876	-1.1269	-1.91699	-3.0392	-1.92977		TCGA-56-1622-01A
	9.38		TCGA-90-7769-01A	-0.616715	-0.705965	-0.968586	-1.02628	-1.33263	-1.06507	-1.38771	-1.53446		TCGA-90-7769-01A	-0.616715	-1.72518	-1.73159	-0.772831	-1.42701	-1.23238	-1.28983	-1.2216	-1.15241		TCGA-90-7769-01A	-0.616715	-3.16013	-2.17224	-2.24618	-0.41878	-2.4641	-1.69504	-1.25073		TCGA-90-7769-01A	-0.616715	-0.978766	-1.18196	-0.663955	-0.510576	-1.26617	-1.14541	-1.69844	-1.99617	-1.69661	-1.40929	-0.826277	-1.59037		TCGA-90-7769-01A
	9.35		TCGA-56-A62T-01A	-0.626877	-0.283208	-0.772911	0.133457	-0.10203	-0.393127	-0.52998	-0.22155		TCGA-56-A62T-01A	-0.626877	-0.722244	-0.437233	-1.0626	-0.77819	-0.80813	-0.5794	-0.441732	-0.49524		TCGA-56-A62T-01A	-0.626877	-0.504419	-0.228029	-0.50593	-0.06714	-0.59412	-0.36381	-1.35878		TCGA-56-A62T-01A	-0.626877	-0.269679	0.0120682	0.126704	0.27564	-0.268911	0.154317	0.654301	-0.651909	-0.177381	-0.661095	-0.990486	-0.0665279		TCGA-56-A62T-01A
	9.31		TCGA-77-A5G8-01B	-0.638945	-0.464889	-0.14122	0.198794	-0.25585	0.00230853	-0.32016	-0.2186		TCGA-77-A5G8-01B	-0.638945	-0.139427	-0.0284897	-0.20256	-0.33496	-0.29015	-0.41156	-0.561046	-0.03849		TCGA-77-A5G8-01B	-0.638945	-0.77842	-0.873113	-1.19208	-0.86509	-0.45496	-0.12006	-0.61226		TCGA-77-A5G8-01B	-0.638945	0.091817	0.141357	0.478108	-0.281086	-0.208267	0.0412968	-0.696465	-0.211969	-0.149247	0.187301	-0.286731	0.0304436		TCGA-77-A5G8-01B
	9.29		TCGA-77-7139-01A	-0.646249	-1.22306	-0.47089	-0.45186	-0.30853	-0.859919	-0.13109	-0.42807		TCGA-77-7139-01A	-0.646249	-0.440549	-0.382734	-0.297605	-0.27088	-0.36414	-0.29003	-0.808321	-0.37872		TCGA-77-7139-01A	-0.646249	-0.92596	-0.738721	-1.29153	-1.09501	-1.00291	0.058064	-0.6712		TCGA-77-7139-01A	-0.646249	-0.83973	-0.718036	-0.707881	0.0079016	-0.821447	-0.982947	-0.975496	-0.643762	-0.711925	-0.814742	-0.427482	-0.82152		TCGA-77-7139-01A
	9.28		TCGA-21-A5DI-01A	-0.649742	-1.31739	-1.30038	-1.05895	-0.5614	-0.378261	-0.57148	-1.69968		TCGA-21-A5DI-01A	-0.649742	-0.649392	-0.918188	-0.580423	-0.55123	-1.15016	-1.13646	-0.652693	-0.31037		TCGA-21-A5DI-01A	-0.649742	-0.536034	-0.873113	-0.60537	-0.83804	-0.46366	-0.8888	-0.40598		TCGA-21-A5DI-01A	-0.649742	-2.2301	-2.33795	-2.09467	-0.769814	-2.31734	-2.49459	-2.1804	-1.9147	-1.90762	-2.5583	-1.62387	-1.36179		TCGA-21-A5DI-01A
	9.27		TCGA-NK-A5CR-01A	-0.653553	-1.80478	-1.73002	-1.43192	-1.99851	-1.16021	-1.97566	-1.43119		TCGA-NK-A5CR-01A	-0.653553	-1.96559	-1.8147	-1.88556	-1.75276	-0.74564	-0.64741	-1.7784	-2.01466		TCGA-NK-A5CR-01A	-0.653553	-2.21166	-2.16328	-1.96774	-2.05526	-1.99443	-2.63253	-1.99726		TCGA-NK-A5CR-01A	-0.653553	-2.36218	-1.47856	-1.18479	-3.28613	-1.52896	-1.15248	-0.0749856	-1.46661	-1.69661	-1.34917	-0.802818	-1.25789		TCGA-NK-A5CR-01A
	9.23		TCGA-NC-A5HT-01A	-0.663715	-2.66427	-3.13377	-3.19875	-2.66017	-2.44463	-2.02639	-2.23369		TCGA-NC-A5HT-01A	-0.663715	-2.22543	-2.3992	-2.72705	-2.52707	-1.57606	-1.52567	-2.37324	-2.35179		TCGA-NC-A5HT-01A	-0.663715	0.191124	-0.165313	0.269726	0.122208	-0.38538	-0.76693	-0.61226		TCGA-NC-A5HT-01A	-0.663715	-3.21726	-2.44443	-2.65943	-1.95126	-2.64751	-2.2968	-2.87798	-0.920761	-0.733026	-2.42469	-1.96792	-1.79816		TCGA-NC-A5HT-01A
	9.22		TCGA-77-6845-01A	-0.667208	-0.952282	-1.40247	-1.46186	-1.75196	-1.35942	-2.00564	-1.39579		TCGA-77-6845-01A	-0.667208	-1.67661	-1.48225	-2.19851	-1.92097	-1.433	-1.3014	-1.93576	-2.14827		TCGA-77-6845-01A	-0.667208	-2.86505	-2.43207	-2.09701	-1.5819	-2.28145	-2.7169	-2.38034		TCGA-77-6845-01A	-0.667208	-1.29855	-1.79038	-2.08212	-0.221588	-1.54244	-1.97894	-1.14672	-1.67843	-1.60518	-1.24896	-0.998306	-1.36872		TCGA-77-6845-01A
	9.2		TCGA-92-8064-01A	-0.675148	-0.108515	0.667003	0.500979	1.30347	0.436396	1.63048	0.979247		TCGA-92-8064-01A	-0.675148	1.1962	1.28903	1.73775	1.77171	0.712935	0.601261	1.25115	1.9439		TCGA-92-8064-01A	-0.675148	0.865589	1.08006	0.399002	1.51524	0.945342	1.91429	0.910253		TCGA-92-8064-01A	-0.675148	0.884327	0.749778	1.07424	0.356386	0.398175	0.712353	0.197704	0.594587	0.729937	0.995617	0.268454	1.00709		TCGA-92-8064-01A
	9.1		TCGA-56-7221-01A	-0.704999	-0.80554	-1.08557	-1.16512	-1.37056	-0.943169	-1.36926	-1.35448		TCGA-56-7221-01A	-0.704999	-1.51148	-1.92915	-1.9041	-1.77412	-0.64369	-0.94257	-2.22799	-1.96028		TCGA-56-7221-01A	-0.704999	-0.989191	-1.73323	-1.26169	-1.636	-1.18556	-1.58254	-1.10339		TCGA-56-7221-01A	-0.704999	-0.895344	-1.22759	-0.814557	-1.0418	-1.13141	-0.827544	-1.31794	-1.09185	-1.23944	-1.20888	-1.33454	-0.863079		TCGA-56-7221-01A
	9.1		TCGA-98-A53J-01A	-0.706587	-0.367061	-0.758022	-0.8466	-0.98705	-0.526921	-1.01418	-1.15681		TCGA-98-A53J-01A	-0.706587	-0.666391	-0.692016	-0.496968	-0.57126	-1.0071	-0.78052	-0.785841	-0.74226		TCGA-98-A53J-01A	-0.706587	-1.08404	-1.01647	-0.8142	-1.48722	-0.74198	-0.16693	-0.03272		TCGA-98-A53J-01A	-0.706587	-1.01353	-0.649589	-0.438053	-0.574323	-0.626038	-0.382528	0.223071	-0.668203	-0.571256	-1.00847	-0.708984	-0.0111156		TCGA-98-A53J-01A
	9.07		TCGA-77-8154-01A	-0.715796	-1.75762	-1.51095	-1.60071	-1.74775	-2.00757	-1.69206	-1.4902		TCGA-77-8154-01A	-0.715796	-1.11079	-1.84604	-1.97133	-1.5218	-1.01203	-1.09016	-1.62623	-1.4274		TCGA-77-8154-01A	-0.715796	-0.77842	-0.899992	-1.94785	-0.71632	-1.33342	-0.67318	-1.0641		TCGA-77-8154-01A	-0.715796	-1.72957	-1.73714	-1.95034	-0.527575	-1.83218	-1.78115	-1.74283	-1.56438	-1.61221	-1.27568	-1.02958	-1.20941		TCGA-77-8154-01A
	8.99		TCGA-34-A5IX-01A	-0.740566	0.317735	-0.253946	-0.40013	-0.72576	0.153942	-0.58071	-1.086		TCGA-34-A5IX-01A	-0.740566	-0.819381	-0.739703	-0.239651	-0.57794	-0.7588	-0.6069	-0.42271	-0.15501		TCGA-34-A5IX-01A	-0.740566	-0.715189	-0.810397	-1.22192	-1.18968	-0.65501	-1.1888	-0.41581		TCGA-34-A5IX-01A	-0.740566	-0.867537	-0.413826	-0.463153	0.284139	-0.558656	-0.672142	-0.633048	-0.464527	-0.733026	-0.31372	0.00259089	-0.426708		TCGA-34-A5IX-01A
	8.91		TCGA-85-8580-01A	-0.767242	-0.340857	-0.330515	-0.05167	-0.25585	-0.262306	-0.28788	-0.44872		TCGA-85-8580-01A	-0.767242	0.844077	0.265806	0.154439	-0.01322	0.798444	0.620071	-0.718403	-0.38804		TCGA-85-8580-01A	-0.767242	-1.06296	-0.729761	-0.9932	-1.08149	-0.36799	-0.09193	-1.27038		TCGA-85-8580-01A	-0.767242	-0.784115	0.118542	-0.230975	0.220392	-0.208267	-0.269508	0.628935	0.113912	-0.0929795	0.581439	0.565595	0.425256		TCGA-85-8580-01A
	8.89		TCGA-94-A5I4-01A	-0.773276	-0.173152	-0.287977	-1.01267	-0.77212	-0.244467	-0.2556	-0.74966		TCGA-94-A5I4-01A	-0.773276	-0.717388	-0.79284	-0.907285	-0.99179	-0.54667	-0.43182	-1.45158	-0.86966		TCGA-94-A5I4-01A	-0.773276	-0.746805	-0.658085	-0.37665	-1.09501	-0.3158	-0.91692	-0.59261		TCGA-94-A5I4-01A	-0.773276	-0.957911	-1.22759	-1.26009	-1.19905	-1.12467	-0.862863	-1.42575	-1.05926	-1.18317	-0.814742	-1.02958	-0.648357		TCGA-94-A5I4-01A
	8.89		TCGA-NC-A5HR-01A	-0.774228	-1.23703	-1.20042	-0.5662	-0.83955	-1.12156	-0.63143	-0.76441		TCGA-NC-A5HR-01A	-0.774228	-0.416265	-0.918188	-0.765877	-0.53788	-0.44801	-0.38263	-0.310313	-0.57137		TCGA-NC-A5HR-01A	-0.774228	-0.20934	-0.595369	-0.79431	-0.79747	-0.58543	0.339311	-0.24882		TCGA-NC-A5HR-01A	-0.774228	-0.853633	-0.520299	-0.444328	-1.25854	-0.679944	-0.502612	-0.975496	-0.0571756	-0.416519	-1.02183	0.213718	-0.260471		TCGA-NC-A5HR-01A
	8.87		TCGA-63-A5MI-01A	-0.779945	-0.690242	-1.72151	-1.60343	-2.02379	-1.29401	-1.65978	-1.9298		TCGA-63-A5MI-01A	-0.779945	-1.28321	-1.05035	-0.979149	-1.23076	-0.4661	-0.54902	-1.39106	-1.71792		TCGA-63-A5MI-01A	-0.779945	-0.947037	-1.55404	-1.66941	-1.02739	-1.403	-1.47004	-1.1918		TCGA-63-A5MI-01A	-0.779945	-1.37502	-1.25801	-0.958883	-1.79827	-1.29986	-1.17367	-0.379383	-1.1	-1.28164	-0.701177	-0.92793	-0.731475		TCGA-63-A5MI-01A
	8.85		TCGA-NK-A5CT-01A	-0.784708	0.247858	-0.660185	-1.85389	-1.23781	-0.898571	-0.72827	-1.42234		TCGA-NK-A5CT-01A	-0.784708	-0.578969	-0.497182	-0.700968	-0.38436	-0.77524	-0.68647	0.519701	0.276893		TCGA-NK-A5CT-01A	-0.784708	1.31875	0.0676344	0.916105	0.433274	0.59744	-0.25131	0.684332		TCGA-NK-A5CT-01A	-0.784708	-1.05524	-1.31125	-1.10948	-2.78848	-0.821447	-0.0999781	-0.246209	0.252412	-1.0847	-1.20888	0.823639	0.175901		TCGA-NK-A5CT-01A
	8.85		TCGA-56-7582-01A	-0.787249	-0.426456	0.0587085	0.498257	0.043368	-0.0690483	0.004947	-0.13599		TCGA-56-7582-01A	-0.787249	-0.676105	-0.33641	-0.311514	-0.30559	-0.99559	-1.08003	-0.478045	-0.04159		TCGA-56-7582-01A	-0.787249	-1.47396	-1.01647	-1.04292	-1.05444	-1.403	-1.97629	-1.89903		TCGA-56-7582-01A	-0.787249	-0.0750271	0.00446296	0.0953285	0.547628	-0.0195961	-0.283636	-0.449141	-0.342322	0.0265896	0.0937774	-1.20943	-0.177352		TCGA-56-7582-01A
	8.85		TCGA-85-8664-01A	-0.787249	-1.62136	-1.6258	-1.53537	-1.45696	-1.23157	-1.28626	-1.9357		TCGA-85-8664-01A	-0.787249	-1.56976	-1.04899	-0.661559	-1.23343	-1.18799	-1.17842	-0.683819	-1.11513		TCGA-85-8664-01A	-0.787249	-1.19996	-1.98409	-1.63958	-2.06878	-1.57695	-0.42943	-0.25864		TCGA-85-8664-01A	-0.787249	-1.24294	-1.06788	-1.67424	0.0801484	-1.42789	-2.02132	-1.20379	-1.51549	-1.47857	-1.61638	-2.16341	-0.738402		TCGA-85-8664-01A
	8.83		TCGA-77-8153-01A	-0.792012	-1.73491	-2.14476	-1.81305	-1.85522	-1.66566	-1.82349	-1.84719		TCGA-77-8153-01A	-0.792012	-1.24678	-1.29423	-1.14606	-1.35225	-1.07781	-1.06845	-1.52421	-1.47711		TCGA-77-8153-01A	-0.792012	-2.15897	-2.28871	-1.72908	-2.06878	-2.22057	-1.47942	-2.58662		TCGA-77-8153-01A	-0.792012	-1.97983	-2.20866	-2.35195	-0.302335	-2.18931	-2.52991	-2.00918	-2.35464	-2.23819	-1.91699	-1.0374	-1.42413		TCGA-77-8153-01A
	8.76		TCGA-43-A56V-01A	-0.813289	0.572787	-0.0880479	-0.26129	-0.57615	-0.616117	-0.41239	-0.29531		TCGA-43-A56V-01A	-0.813289	-0.219565	-0.34186	-0.457559	-0.48982	0.203173	0.330692	-0.728778	-0.78576		TCGA-43-A56V-01A	-0.813289	-1.70581	-1.45548	-1.37108	-1.16263	-1.18556	-0.29818	-0.73995		TCGA-43-A56V-01A	-0.813289	-1.59053	-0.961404	-1.05301	-0.387331	-0.895568	-1.0112	-1.10867	-0.700791	-0.578289	-0.614333	-0.873194	-0.211985		TCGA-43-A56V-01A
	8.75		TCGA-77-8144-01A	-0.817417	-0.740903	-0.928175	-1.15968	-1.18091	-0.946142	-0.94501	-1.20402		TCGA-77-8144-01A	-0.817417	-1.4362	-1.12665	-0.661559	-1.31487	-2.30288	-2.01762	-1.48962	-0.88986		TCGA-77-8144-01A	-0.817417	0.054123	-0.0667581	0.279671	-0.68927	-0.18534	0.583058	-0.29793		TCGA-77-8144-01A	-0.817417	-0.909248	-0.832115	-1.45461	0.177894	-0.861877	-1.37852	-0.943788	-1.33626	-0.908863	-1.19552	-2.35108	-0.987757		TCGA-77-8144-01A
	8.73		TCGA-33-AASJ-01A	-0.824721	-2.27121	-2.11499	-1.97367	-1.25045	-1.3505	-1.24706	-1.67017		TCGA-33-AASJ-01A	-0.824721	-0.928659	-0.562581	-0.49465	-0.49383	-0.60258	-0.37973	-0.756445	-0.48903		TCGA-33-AASJ-01A	-0.824721	-0.546573	-0.228029	0.160339	-0.77042	-0.02009	0.283062	-0.60244		TCGA-33-AASJ-01A	-0.824721	-2.09801	-1.37209	-0.827107	-1.43278	-1.55592	-1.32201	-1.67942	-1.54808	-1.40824	-1.36921	-0.192897	-1.4172		TCGA-33-AASJ-01A
	8.72		TCGA-98-A53A-01A	-0.826309	-1.81526	-1.35356	-1.44281	-1.12613	-1.88567	-0.97959	-0.79097		TCGA-98-A53A-01A	-0.826309	0.0694155	-0.0870762	-0.028697	-0.16408	-0.10433	-0.19453	-0.882676	-0.40824		TCGA-98-A53A-01A	-0.826309	-1.80066	-1.19566	-1.32136	-1.24378	-0.88114	-0.20443	-0.89712		TCGA-98-A53A-01A	-0.826309	-1.02743	-0.862536	-0.958883	-0.119593	-0.989904	-1.13835	-0.823297	-0.994084	-0.958097	-0.53417	-0.435301	-0.419781		TCGA-98-A53A-01A
	8.72		TCGA-NC-A5HF-01A	-0.82758	-1.25799	-1.50457	-1.26041	-1.91211	-1.36239	-1.78198	-1.49315		TCGA-NC-A5HF-01A	-0.82758	-1.95102	-1.5749	-1.60274	-1.65664	-1.08439	-1.24932	-1.08499	-1.47556		TCGA-NC-A5HF-01A	-0.82758	-0.219879	-2.40519	-2.00752	-0.25648	-1.95094	-1.71379	-3.28403		TCGA-NC-A5HF-01A	-0.82758	-1.2777	-1.58503	-1.83112	-0.327834	-1.60308	-1.42796	-1.37502	-1.30367	-1.61924	-1.16212	-2.06176	-0.710696		TCGA-NC-A5HF-01A
	8.68		TCGA-58-A46N-01A	-0.839012	-1.61611	-1.76192	-1.03717	-1.34317	-1.64782	-1.68745	-1.68492		TCGA-58-A46N-01A	-0.839012	-1.1545	-0.983587	-1.03479	-1.09459	-1.51686	-1.54448	-1.05387	-0.61642		TCGA-58-A46N-01A	-0.839012	-1.38965	-1.8497	-1.71913	-1.75772	-2.02052	-1.20755	-2.29194		TCGA-58-A46N-01A	-0.839012	-2.66111	-2.00332	-1.43579	-0.64657	-1.96695	-1.71758	-1.0833	-2.41167	-1.99905	-2.25768	-0.77936	-1.93669		TCGA-58-A46N-01A
	8.63		TCGA-56-A5DR-01A	-0.85489	-0.56097	-0.370926	-0.74588	-0.57826	-0.654769	-0.20718	-0.59624		TCGA-56-A5DR-01A	-0.85489	-0.353127	-0.34731	-0.033334	-0.27889	-0.51049	-0.63728	-0.173706	-0.28085		TCGA-56-A5DR-01A	-0.85489	-1.36858	-1.21357	-1.1722	-0.79747	-1.11598	1.07055	-0.37652		TCGA-56-A5DR-01A	-0.85489	-0.582511	-0.573536	-0.387852	-2.99672	-0.747327	-0.70746	-1.25453	-0.985937	-0.859628	-0.667776	-1.23289	-0.0734545		TCGA-56-A5DR-01A
	8.59		TCGA-85-A4JB-01A	-0.868228	0.15003	-0.570855	-1.97095	-0.95966	-0.699367	-0.14262	-1.46955		TCGA-85-A4JB-01A	-0.868228	-0.207423	-0.117051	-0.230378	-0.35766	-0.54338	-0.44774	-0.282646	-0.34454		TCGA-85-A4JB-01A	-0.868228	-1.41073	-1.00751	-1.18214	-1.3114	-0.99421	-0.42005	-0.98552		TCGA-85-A4JB-01A	-0.868228	-1.81299	-1.8208	-2.0884	-0.740065	-1.75806	-1.68932	-1.62234	-1.62141	-1.75288	-1.21556	-0.77936	-1.36872		TCGA-85-A4JB-01A
	8.57		TCGA-58-A46M-01A	-0.873309	-0.704218	-0.447495	-0.3239	0.369983	0.0142013	0.696663	-0.05633		TCGA-58-A46M-01A	-0.873309	0.0742723	0.231744	0.687619	0.583537	-0.65356	-0.42459	0.218821	0.34059		TCGA-58-A46M-01A	-0.873309	0.444048	0.3185	0.190172	0.04106	0.545255	0.929929	0.821849		TCGA-58-A46M-01A	-0.873309	0.182191	-0.132432	0.453007	-0.136592	-0.0195961	0.104871	0.406978	-0.334175	-0.0437451	-0.333761	-0.0365066	-0.14272		TCGA-58-A46M-01A
	8.49		TCGA-56-8082-01A	-0.900937	-0.592414	-1.24508	-1.13518	-0.81215	-0.880732	-0.75825	-0.81162		TCGA-56-8082-01A	-0.900937	-1.40463	-1.27243	-0.916558	-1.56452	-0.7736	-1.05688	-1.23716	-1.21611		TCGA-56-8082-01A	-0.900937	-0.609804	-0.980627	-1.54013	-0.85157	-0.96812	-1.57317	-0.76942		TCGA-56-8082-01A	-0.900937	-1.31941	-1.26561	-0.776906	-0.170591	-1.2527	-1.11716	-0.13206	-1.33626	-1.30977	-0.734579	-1.73334	-0.800741		TCGA-56-8082-01A
	8.45		TCGA-21-1080-01A	-0.912052	0.24087	-0.349657	-0.3593	-0.48343	0.100424	-0.44467	-0.41627		TCGA-21-1080-01A	-0.912052	-0.438121	0.0164721	0.0686661	0.057537	-0.15531	-0.08312	0.180778	0.15882		TCGA-21-1080-01A	-0.912052	-2.0325	-1.4734	-0.79431	-0.09419	-1.11598	0.123689	-0.76942		TCGA-21-1080-01A	-0.912052	-0.0472198	-0.429036	-0.205875	0.211893	-0.23522	-0.544994	-0.468166	-0.505262	-0.107046	-0.113312	-0.529135	-0.440561		TCGA-21-1080-01A
	8.32		TCGA-18-5592-01A	-0.953654	-1.52877	-1.2068	-1.03173	-1.01866	-1.44564	-1.23322	-1.13026		TCGA-18-5592-01A	-0.953654	-0.510973	-0.366384	-0.232697	-0.19879	-0.82622	-0.77039	-0.168519	0.023657		TCGA-18-5592-01A	-0.953654	0.591588	0.273703	0.160339	-0.01304	0.17126	0.01119	-0.00325		TCGA-18-5592-01A	-0.953654	-0.860585	-0.991825	-0.69533	-0.86331	-0.929259	-0.926437	-1.05794	-1.3607	-1.14097	-1.00179	1.53521	-0.932345		TCGA-18-5592-01A
	8.28		TCGA-56-7222-01A	-0.965721	0.0574429	-1.24721	-1.14879	-1.00602	-0.812348	-1.00265	-1.5079		TCGA-56-7222-01A	-0.965721	-2.43184	-2.18529	-1.69778	-1.87691	-1.15345	-1.0728	-1.60548	-1.98048		TCGA-56-7222-01A	-0.965721	-0.736266	-0.837275	-1.29153	-1.02739	-0.04618	-1.46067	-0.63191		TCGA-56-7222-01A	-0.965721	-0.950959	-1.20477	-1.23499	-0.128092	-1.09772	-1.22311	-1.01355	-1.24664	-1.51374	-0.474047	0.432664	-0.627577		TCGA-56-7222-01A
	0		TCGA-85-A4CL-01A	-3.59613	-0.0630951	0.952008	0.136179	0.563845	-0.372315	0.675912	0.271162		TCGA-85-A4CL-01A	-3.59613	0.987353	0.821697	1.47812	1.09085	0.532052	0.353842	0.926061	1.25876		TCGA-18-3419-01A	-3.59613	-1.37912	-0.586409	-0.36671	0.352127	-0.78547	-1.41379	-0.65155		TCGA-63-A5MJ-01A	-3.59613	-0.714596	-0.672404	-0.877307	0.194893	-0.632776	-0.848735	-0.341334	-0.97779	-0.725992	-0.948348	-1.82717	-0.987757		TCGA-63-A5MJ-01A
	0		TCGA-85-A50Z-01A	-3.59613	1.77642	0.364983	-1.33663	-1.16406	-0.729099	-0.26482	-1.24827		TCGA-85-A50Z-01A	-3.59613	-0.899518	-0.416796	-0.434378	-0.25219	-0.84595	-0.88181	0.689162	0.127748		TCGA-85-A4CL-01A	-3.59613	0.138431	-0.0219606	-0.39654	-0.40525	0.588743	0.864305	-0.38634		TCGA-18-3419-01A	-3.59613	0.119624	-0.00314229	-0.312551	0.985359	0.222981	-0.530867	-0.13206	0.105765	0.490799	-0.327081	0.0729664	0.612273		TCGA-18-3419-01A
	0		TCGA-37-A5EL-01A	-3.59613	-1.37329	-2.15752	-2.44465	-1.89104	-2.40598	-1.60444	-2.69395		TCGA-37-A5EL-01A	-3.59613	-1.09379	-1.31467	-1.08579	-0.63668	-1.88356	-2.05234	0.0822144	-0.19074		TCGA-63-A5MJ-01A	-3.59613	-0.483342	-0.532652	0.060896	-0.79747	-0.45496	-0.19506	-0.01308		TCGA-22-5481-01A	-3.59613	0.800905	0.422752	0.283581	-1.96826	0.728349	0.924265	1.73238	0.154647	0.251661	0.568078	1.71506	1.33263		TCGA-22-5481-01A
	0		TCGA-85-8071-01A	-3.59613	-1.92532	-2.05118	-1.19779	-1.45906	-2.95008	-1.40846	-1.63182		TCGA-85-8071-01A	-3.59613	-0.399267	-0.251936	-1.06956	0.085572	-1.04328	-1.18131	0.0562765	0.21941		TCGA-22-5481-01A	-3.59613	0.106816	0.255784	0.090729	-0.49993	-0.27231	0.39556	0.232489		TCGA-85-A4CL-01A	-3.59613	0.0709615	0.628093	-0.00507266	0.547628	0.222981	0.0695518	-0.113035	0.325735	0.118025	0.0536957	-0.0521456	0.141268		TCGA-85-A4CL-01A
	0		TCGA-18-3419-01A	-3.59613	1.59998	0.558531	-0.05439	0.418449	0.507752	0.756612	0.120694		TCGA-18-3419-01A	-3.59613	0.0645587	0.338017	1.12575	0.543486	-0.16353	0.164299	-0.00424533	0.343698		TCGA-85-A4JC-01A	-3.59613	-0.0934163	0.210986	0.210061	0.014011	0.484372	0.086189	-0.30776		TCGA-56-8629-01A	-3.59613	-0.533849	-0.877746	-1.20989	0.0121514	-0.113932	0.0554243	-0.0242526	0.203529	-0.268816	-1.08195	-0.583872	0.0165905		TCGA-56-8629-01A
	0		TCGA-85-A4JC-01A	-3.59613	1.48119	0.25013	0.152514	0.323625	0.204486	0.122539	0.052836		TCGA-85-A4JC-01A	-3.59613	0.409392	0.0641588	0.210075	-0.01589	0.023934	-0.03537	-0.102809	-0.29483		TCGA-56-7580-01A	-3.59613	0.106816	-0.380341	-0.60537	-0.5405	-1.11598	0.339311	-1.20162		TCGA-33-AASD-01A	-3.59613	-1.71566	-1.28082	-0.858482	-1.39029	-1.43463	-1.03239	-1.55258	-1.60511	-1.70365	-2.09736	-0.896652	-1.50032		TCGA-33-AASD-01A
	0		TCGA-94-7033-01A	-3.59613	-1.12697	-1.07706	-1.46186	-0.90066	-1.00263	-0.44467	-1.19812		TCGA-94-7033-01A	-3.59613	-0.816952	-1.01765	-0.436696	-0.73947	-0.65685	-0.51429	-0.16506	-0.13636		TCGA-77-8139-01A	-3.59613	-0.883805	-0.523693	-0.74459	-0.7028	-0.37669	-0.63568	-1.52577		TCGA-77-8139-01A	-3.59613	-0.561656	-0.664799	-0.00507266	0.00365179	-0.673206	-0.523803	-1.24819	-0.350469	-0.789294	-0.567571	0.205898	-0.676063		TCGA-77-8139-01A
	0		TCGA-NC-A5HM-01A	-3.59613	-0.314653	-0.698469	-1.90834	-0.65833	-0.55368	0.106399	-0.81162		TCGA-NC-A5HM-01A	-3.59613	-0.382268	-0.480832	0.309756	-0.22148	-0.69631	-0.32909	-0.204832	-0.13015		TCGA-33-AASD-01A	-3.59613	0.665357	0.309541	0.836551	0.203355	0.806182	1.22055	0.743268		TCGA-85-A4JC-01A	-3.59613	-0.46433	0.0881207	-0.0803735	-0.344833	-0.309341	0.118998	-0.740856	-0.122352	-0.311017	-0.701177	0.0573274	-0.357442		TCGA-85-A4JC-01A
	0		TCGA-56-7580-01A	-3.59613	-0.25351	-0.490033	-0.87383	-0.8564	-0.580439	-0.97498	-0.86768		TCGA-56-7580-01A	-3.59613	-0.353127	-0.217874	-0.068106	-0.18944	-0.28521	-0.0918	-0.306854	-0.3026		TCGA-NC-A5HM-01A	-3.59613	1.78244	1.85058	2.03981	1.35295	1.60636	1.80179	1.16564		TCGA-NC-A5HM-01A	-3.59613	0.342083	-0.383405	-0.808282	-0.621071	-0.0263343	0.528695	-0.588657	0.830851	0.0125227	0.267465	0.119883	0.00273743		TCGA-NC-A5HM-01A
	0		TCGA-22-5481-01A	-3.59613	-1.35233	-0.775038	-1.42375	-0.21582	-1.2167	0.175571	-0.65525		TCGA-22-5481-01A	-3.59613	0.195693	0.576451	0.692255	0.610237	-0.0402	0.294519	-0.310313	0.116873		TCGA-85-A50Z-01A	-3.59613	-0.968114	-0.792478	-0.10816	-0.4864	-0.58543	-0.69193	-0.5435		TCGA-85-A50Z-01A	-3.59613	-0.561656	-0.596352	-0.902408	-0.259837	-0.228482	-0.276572	-0.4428	1.64555	-0.191448	-0.387203	-0.45876	0.300578		TCGA-85-A50Z-01A
	0		TCGA-77-8140-01A	-3.59613	-0.690242	-1.10045	-1.19779	-1.39374	-1.52592	-1.24936	-1.22467		TCGA-77-8140-01A	-3.59613	-1.3852	-1.06942	-1.18547	-0.77018	0.025578	0.119445	-0.367376	-0.54185		TCGA-85-8071-01A	-3.59613	0.138431	-0.622247	-0.86392	-0.6487	-0.03748	0.442435	-0.26847		TCGA-33-4582-01A	-3.59613	-1.92422	-0.961404	-0.68278	-3.04346	-0.902306	-0.700397	-1.53356	-1.01852	-1.2535	-1.38257	-1.33454	-2.33843		TCGA-33-4582-01A
	0		TCGA-58-8391-01A	-3.59613	-0.244776	-1.08982	-1.06439	-1.34527	-0.874785	-1.1825	-1.13616		TCGA-58-8391-01A	-3.59613	-1.16421	-1.0776	-0.796013	-0.99446	-1.10577	-1.39979	-0.730507	-0.72828		TCGA-NC-A5HD-01A	-3.59613	-3.6449	-0.0309201	-0.65509	-1.20321	-1.24644	-2.04191	-0.95605		TCGA-58-8391-01A	-3.59613	-0.971814	-0.976614	-1.15341	-0.323584	-1.09098	-1.22311	-1.0833	-1.23849	-1.0425	-0.934987	-0.130341	-0.793814		TCGA-58-8391-01A
	0		TCGA-56-8629-01A	-3.59613	-0.263992	-0.421972	-0.53625	-0.50029	0.00528173	-0.27866	-0.80867		TCGA-56-8629-01A	-3.59613	-0.374983	-0.742428	-0.782104	-0.46312	-0.67	-0.78486	-0.74607	-0.86655		TCGA-56-A4BX-01A	-3.59613	-1.22104	-2.31559	-2.42518	-1.51427	-1.66392	-0.7763	-0.37652		TCGA-NC-A5HG-01A	-3.59613	-1.72957	-2.03374	-2.17625	-0.493576	-1.89957	-2.12727	-1.94576	-1.4992	-2.11862	-2.5583	-0.45094	-2.05444		TCGA-NC-A5HG-01A
	0		TCGA-63-A5MJ-01A	-3.59613	-0.751385	-0.638916	-0.84933	0.171907	-0.324743	-0.02733	-0.46938		TCGA-63-A5MJ-01A	-3.59613	-0.340985	-0.148388	-0.20256	-0.29758	-0.93804	-0.89193	-0.870572	-0.2824		TCGA-33-4582-01A	-3.59613	-0.715189	-1.15086	-1.48047	-0.05361	-1.10728	-0.50443	0.428943		TCGA-85-8071-01A	-3.59613	-2.09801	-2.02614	-1.59894	-1.1863	-2.12193	-1.77409	-2.34529	-1.48291	-1.80915	-2.33117	-0.0443261	-0.980831		TCGA-85-8071-01A
	0		TCGA-77-8139-01A	-3.59613	-0.595908	-0.628281	-0.58525	-1.02709	-0.815321	-0.62913	-0.27465		TCGA-77-8139-01A	-3.59613	-0.0932876	-0.275098	0.298165	-0.38836	-0.47761	-0.34067	-0.87403	-0.62108		TCGA-56-8629-01A	-3.59613	-0.883805	-0.344503	0.239894	0.59557	-0.15925	-0.53255	-1.09357		TCGA-56-7580-01A	-3.59613	-0.895344	-0.976614	-0.889858	-0.0388463	-1.01686	-1.13129	-1.28624	-0.708938	-0.747093	-0.901586	-0.388384	-1.05702		TCGA-56-7580-01A
	0		TCGA-70-6723-01A	-3.59613	-1.97598	-2.11924	-2.04173	-1.77725	-2.07596	-1.6252	-2.21304		TCGA-70-6723-01A	-3.59613	-1.08651	-0.875951	-1.07651	-0.82625	-2.47884	-2.46905	-0.991615	-0.5838		TCGA-77-8140-01A	-3.59613	-1.49504	-1.53612	-2.13679	-1.23026	-1.3943	-1.67629	-1.44719		TCGA-56-7823-01B	-3.59613	-0.825826	-1.15154	-1.51109	0.211893	-1.06402	-1.67519	-0.962813	-1.62141	-1.3168	-1.12872	-1.00613	-1.20248		TCGA-56-7823-01B
	0		TCGA-56-7823-01B	-3.59613	-1.15143	-0.923921	-1.05351	-1.14298	-1.40699	-1.00265	-0.92668		TCGA-56-7823-01B	-3.59613	-1.53819	-1.50814	-0.559559	-1.21474	-1.97729	-1.9091	-1.18874	-0.61332		TCGA-58-8391-01A	-3.59613	-1.25265	-1.57195	-1.19208	-1.40608	-1.62044	-0.7763	-2.17406		TCGA-O2-A5IB-01A	-3.59613	-1.60443	-1.87403	-1.34794	-1.22029	-1.69742	-1.76702	-1.83162	-2.12652	-1.69661	-1.83015	-1.31109	-0.773035		TCGA-O2-A5IB-01A
	0		TCGA-39-5027-01A	-3.59613	-1.27022	-1.73214	-1.12973	-1.09873	-1.54078	-1.50991	-1.31023		TCGA-39-5027-01A	-3.59613	-1.17636	-1.57354	-1.02088	-1.28817	-1.507	-1.68483	-1.1922	-1.23941		TCGA-85-8070-01A	-3.59613	-0.430649	-0.559531	-0.94348	-1.3114	-0.99421	-0.17631	0.016391		TCGA-56-A4BX-01A	-3.59613	-1.78518	-2.06417	-2.44607	-1.01205	-2.27691	-2.33212	-2.09162	-2.11023	-2.08345	-2.29777	-1.60041	-1.70812		TCGA-56-A4BX-01A
	0		TCGA-33-AASD-01A	-3.59613	-1.52003	-1.59602	-1.08073	-0.77422	-0.749911	-1.11794	-1.55216		TCGA-33-AASD-01A	-3.59613	-1.22978	-1.12392	-1.35701	-1.23877	-2.20587	-2.26648	-1.25964	-1.0623		TCGA-O2-A5IB-01A	-3.59613	-2.01143	-1.75114	-0.9037	-2.75854	-1.16816	-1.73254	-2.31158		TCGA-39-5027-01A	-3.59613	-0.853633	-0.748457	-1.16596	0.0971477	-1.06402	-0.778098	-0.893055	-0.684497	-1.28164	-0.514129	-1.31109	-0.800741		TCGA-39-5027-01A
	0		TCGA-NC-A5HG-01A	-3.59613	-1.41696	-1.73002	-2.07712	-1.07555	-1.96	-1.24475	-2.02717		TCGA-NC-A5HG-01A	-3.59613	-1.62318	-1.73704	-1.14837	-1.55918	-1.35571	-1.16974	-1.44294	-1.41652		TCGA-56-7823-01B	-3.59613	-1.76904	-1.83178	-2.21635	-1.37903	-2.06401	-1.71379	-2.04637		TCGA-NC-A5HD-01A	-3.59613	-2.4317	-3.06806	-2.64688	-1.07155	-2.7688	-2.72063	-2.42773	-2.54202	-2.56173	-2.89899	-1.09214	-1.93669		TCGA-NC-A5HD-01A
	0		TCGA-21-1078-01A	-3.59613	-2.43542	-2.32555	-2.33847	-2.86667	-2.91143	-2.67199	-2.3104		TCGA-21-1078-01A	-3.59613	-2.189	-1.38416	-2.42801	-1.66732	-2.04965	-2.11167	-1.5951	-1.34972		TCGA-70-6723-01A	-3.59613	0.401894	0.363298	0.756997	0.095158	0.536557	1.1643	0.212844		TCGA-85-8070-01A	-3.59613	-2.38304	-2.31514	-1.74327	-1.40729	-2.48579	-2.15553	-1.45112	-2.33834	-2.83604	-2.29109	-1.12342	-2.0683		TCGA-85-8070-01A
	0		TCGA-85-8070-01A	-3.59613	-2.61885	-2.52123	-2.53993	-1.9374	-2.70628	-1.66439	-2.25139		TCGA-85-8070-01A	-3.59613	-1.88788	-1.61033	-1.8786	-1.67933	-1.4626	-1.26089	-1.64871	-1.7288		TCGA-94-7033-01A	-3.59613	1.13959	1.12486	1.06527	0.947211	1.42371	1.4268	0.016391		TCGA-37-A5EL-01A	-3.59613	-0.151497	-1.12111	0.132979	-2.07876	-0.248696	0.189636	1.51042	-0.0653226	-1.17613	0.461193	0.354469	0.598419		TCGA-37-A5EL-01A
	0		TCGA-33-4582-01A	-3.59613	-1.58292	-1.73852	-1.20324	-1.31156	-1.60322	-1.29087	-1.4548		TCGA-33-4582-01A	-3.59613	-1.55033	-1.11575	-0.823831	-1.19071	-1.06794	-1.30285	-1.68502	-1.4942		TCGA-21-1078-01A	-3.59613	-0.525496	-1.45548	-0.24738	-0.04009	-0.62891	-0.38256	0.340539		TCGA-94-7033-01A	-3.59613	-0.818874	-0.740852	-1.53619	-1.05455	-0.969689	-0.297763	-1.06428	0.260559	-0.901829	-0.881545	-0.14598	-0.0249687		TCGA-94-7033-01A
	0		TCGA-O2-A5IB-01A	-3.59613	-2.06507	-2.27238	-2.13429	-1.81096	-1.90351	-1.80043	-1.97111		TCGA-O2-A5IB-01A	-3.59613	-1.5819	-1.42367	-1.07419	-1.65797	-0.92982	-1.22761	-1.96861	-2.34091		TCGA-37-A5EL-01A	-3.59613	1.66652	1.68034	1.4531	0.811964	1.90207	1.6143	0.645041		TCGA-70-6723-01A	-3.59613	-2.15363	-2.68019	-2.01937	-1.98951	-2.43863	-2.15553	-1.56527	-2.70496	-2.42106	-2.5583	-0.278911	-1.71504		TCGA-70-6723-01A
	0		TCGA-NC-A5HD-01A	-3.59613	-1.5934	-1.9108	-2.90473	-1.89736	-2.01352	-1.45918	-3.08044		TCGA-NC-A5HD-01A	-3.59613	-2.26671	-2.35969	-1.97365	-2.10921	-2.44595	-2.24478	-2.5721	-2.06903		TCGA-39-5027-01A	-3.59613	-0.125032	-1.39276	-1.32136	-1.24378	-0.6985	0.067439	-0.49439		TCGA-77-8140-01A	-3.59613	-0.985718	-0.938588	-1.25381	-0.102594	-1.27965	-1.05358	-0.113035	-0.765967	-1.21834	-0.554211	-0.716804	-0.973904		TCGA-77-8140-01A
	0		TCGA-56-A4BX-01A	-3.59613	-2.37428	-2.37447	-2.1588	-2.83296	-3.26821	-3.10547	-2.20714		TCGA-56-A4BX-01A	-3.59613	-3.51734	-3.68538	-3.5616	-3.52834	-2.38346	-2.38368	-2.975	-3.23112		TCGA-NC-A5HG-01A	-3.59613	-0.704651	-1.61675	-1.61969	-0.85157	-0.95942	-0.41068	-0.65155		TCGA-21-1078-01A	-3.59613	-1.22903	-1.37969	-1.09693	-0.714567	-1.52896	-1.37852	-1.73649	-1.34441	-1.59814	-1.46941	-3.03138	-1.43106		TCGA-21-1078-01A
[truncated: 16 more columns]

## Sheet: Fig 2
		Values used to build graphs
Fig 2A		MAP1LC3C	HLA-DPA1	HLA-DPB1	HLA-DQA1	HLA-DRB1	HLA-DRB5	HLA-DMA	CIITA
		-0.76914	-0.32825	-0.60596	-0.6376	-0.64436	-0.47119	-0.75823	0.959065		Z-score normalized data
		-0.76914	-0.61073	-0.58431	-0.42223	-0.65107	-0.45449	-0.59823	-1.16897
		-0.6467	-0.71174	-0.58413	-0.64003	-0.69075	-0.46537	-0.62919	-0.81886
		-0.40943	-0.3261	-0.38308	-0.58645	-0.03871	-0.3967	-0.02786	-0.52408
		-0.17813	-0.72223	-0.64954	-0.55518	-0.7281	-0.47014	-0.74324	-0.62181
		0.964549	0.740305	0.933474	1.02301	0.950652	0.027261	0.979437	1.18033
		1.80801	1.95874	1.87354	1.81848	1.80233	2.23063	1.77731	0.994324
Fig 2B		B-cell	MoMøDC	Mast cells	NK cell	Neutrophils	Plasma cells	RBC	T-cell	pDC	Cancer cells		MAP1LC3C expression (TPM)
		0.00471601	0.0027498	0.00172508	0.00287936	0.00249703	0.00051042	0	0.00184266	0.00289061	0.000578656
											0
											0
											0.0081934
											0.00169999
											0.0121796
											0.00279312

## Sheet: Fig 3
	Values used to build graphs
Fig 3A	MAP1LC3C	Scr	sh#1	sh#2
		1	0.295	0.249
		1	0.42	0.298
		1	0.32	0.178
Fig 3C	HLA-DRA	1	0.611	0.353
		1	0.377	0.299
		1	0.452	0.284
		1	0.553	0.154
Fig 3D	HLA-DPA1	1	0.508	0.323
		1	0.238	0.252
		1	0.412	0.183
		1	0.585	0.253
Fig 3E	HLA-DPB1	1	0.649	0.321
		1	0.446	0.441
		1	0.501	0.297
		1	0.727	0.388
Fig 3F	HLA-DMA	1	0.455	0.344
		1	0.281	0.366
		1	0.466	0.391
		1	0.554	0.442
Fig 3G	CIITA	1	0.515	0.265
		1	0.521	0.396
		1	0.696	0.675
Fig 3I	HLA-DR1
	ctrl	ctrl	sh#1	sh#1	sh#2	sh#2
	-	+	-	+	-	+	IFN-gamma
MFI	1620	8651	1383	2832	1611	2417
	2799	43273	1249	11248	1322	3886
	1677	36901	1366	13732	1434	4398
Fig 3J	HLA class II
	ctrl	ctrl	sh#1	sh#1	sh#2	sh#2
	-	+	-	+	-	+	IFN-gamma
MFI	4774	14665	4405	7915	4708	7242
	3886	27607	2164	9996	2219	4133
	5213	33759	2676	15241	2723	6631

## Sheet: Fig 4
	Values used to build graphs
		Ctrl	Ctrl	sh#1	sh#1	sh#2	sh#2
		-	+	-	+	-	+	doxycycline
Fig 4A	MAP1LC3C	1	1.1	0.45	0.42	0.33	0.31
		1	1.18	0.35	0.38	0.18	0.29
		1	0.92	0.38	0.26	0.23	0.25
Fig 4B	CIITA	1	3.31	0.65	4.39	1.07	4.87
		1	2.9	0.889	3.73	1.1	3.64
		1	3.11	0.969	7.62	1.82	5.46
Fig 4C	HLA-DRA	1	21.4	0.338	12.7	1.05	32.1
		1	21.9	0.504	16.4	1.39	40.4
		1	31.7	0.966	23	1.53	68
Fig 4D	HLA-DPA1	1	29.9	0.543	20.7	0.858	39.4
		1	29	0.734	29.2	1.18	54.8
		1	42.6	1.59	46.3	1.05	88.5
Fig 4E	HLA-DPB1	1	39.2	0.497	33	1.26	64.4
		1	37.4	0.782	47.6	1.46	79.5
		1	47.3	1.88	86.7	1.43	157
Fig 4F	HLA-DMA	1	10.1	0.646	9.01	1.29	16.9
		1	9.69	0.854	11.6	0.69	21.1
		1	8.15	1.25	18	1.53	32.3
		Ctrl	Ctrl	sh#1	sh#1	sh#2	sh#2
		-	+	-	+	-	+	Vorinostat
Fig 4H	c-myc	1	1.57	1.11	1.74	1.09	1.79
		1	1.42	1.05	2.03	1.3	2
		1	1.6	1.2	1.85	1.49	1.9
Fig 4I	HLA-DRA	1	1.52	0.0882	0.28	0.0831	0.921
		1	1.58	0.0765	0.218	0.159	1.06
		1	2.5	0.0776	0.288	0.143	1.37
Fig 4J	HLA-DPB1	1	10.2	0.214	5.59	0.258	8.99
		1	11.6	0.135	4.44	0.295	10.7
		1	11.7	0.142	4.26	0.446	8.48
Fig 4K	HLA-DMA	1	2.43	0.333	1.4	0.469	1.65
		1	2.29	0.213	1.22	0.515	2.07
		1	2.81	0.297	1.31	0.534	1.88
Fig 4L	CIITA	1	1.16	0.176	0.43	0	0.162
		1	2.55	0.0678	0.194	0.0349	0.0854
		1	1.11	0.178	0.379	0.189	0.125
